# Supplementary material for: Listeria monocytogenes infection rewires host metabolism with regulatory input from type I interferons
Source: PLoS Pathog. 2021 Jul 8;17(7):e1009697. doi: 10.1371/journal.ppat.1009697 (PMC8266069; doi:10.1371/journal.ppat.1009697)
Supplement: S2 Table — (XLSX) [file ppat.1009697.s008.xlsx]

## Sheet: Sheet1
	X	ID	Description	setSize	enrichmentScore	NES	pvalue	p.adjust	qvalues	rank	leading_edge	core_enrichment	setSize2	core_enrichment_symbols	Number_of_core_enriched	Genes_found_in_Pathway_setSize	Genes_of_Pathway	GeneRatio
16	HALLMARK_APICAL_SURFACE	HALLMARK_APICAL_SURFACE	HALLMARK_APICAL_SURFACE	33	-0.551934	-1.94423	0.0019802	0.00618812	0.0027358	6063	tags=76%, list=33%, signal=51%	54670/100102/74762/15507/110380/432442/56406/237847/14252/242409/11487/11820/140494/20528/17096/13846/68465/226250/72043/18793/241035/12189/16185/20312/14595	33	Atp8b1/Pcsk9/Mdga1/Hspb1/Shroom2/Akap7/Ncoa6/Rtn4rl1/Flot2/Tmem8b/Adam10/App/Atp6v0a4/Slc2a4/Lyn/Ephb4/Adipor2/Afap1l2/Sulf2/Plaur/Pkhd1/Brca1/Il2rb/Cx3cl1/B4galt1	25	Pkhd1/Akap7/Rtn4rl1/Flot2/Slc2a4/Brca1/Gas1/Il2rb/Scube1/Dcbld2/App/Mdga1/Efna5/Atp8b1/Afap1l2/Mal/Ncoa6/Sulf2/Gstm5/Cd160/Lyn/Tmem8b/B4galt1/Pcsk9/Hspb1/Ephb4/Atp6v0a4/Adipor2/Plaur/Cx3cl1/Thy1/Adam10/Shroom2	Abl1/Amd1/Arid4a/Atf5/Atrx/Aurka/Aurkb/Bard1/Bcl3/Birc5/Brca2/Bub1/Bub3/Casp8ap2/Cbx1/Ccna2/Ccnb2/Ccnd1/Ccnf/Ccnt1/Cdc20/Cdc25a/Cdc25b/Cdc27/Cdc45/Cdc6/Cdc7/Cdk1/Cdk4/Cdkn1b/Cdkn2c/Cdkn3/Cenpa/Cenpe/Cenpf/Chaf1a/Chek1/Chmp1a/Cks1b/Cks2/Ctcf/Cul1/Cul3/Cul4a/Cul5/Dbf4/Ddx39/Dkc1/Dmd/Dr1/Dtymk/E2f1/E2f2/E2f3/E2f4/Efna5/Egf/Espl1/Ewsr1/Exo1/Ezh2/Fancc/Fbxo5/Foxn3/G3bp1/Gins2/Gspt1/H2afv/H2afx/H2afz/H…	0.757576
4	HALLMARK_UV_RESPONSE_DN	HALLMARK_UV_RESPONSE_DN	HALLMARK_UV_RESPONSE_DN	125	-0.473743	-2.16163	0.0019084	0.00618812	0.0027358	6241	tags=69%, list=34%, signal=45%	19274/234515/11480/216616/545156/14007/67916/24000/16011/106583/18707/14815/14609/18028/14200/16835/11990/56273/13383/16001/18754/21813/17295/236915/22589/69219/21788/16367/50768/19736/18033/21872/11746/20181/71175/69562/226519/18750/20273/14745/67972/328365/64009/17127/27360/116870/13132/20238/22359/217692/20747/12842/18596/56376/226751/110593/26416/19211/16590/54650/66549/12389/15529/235574/184…	125	Ptprm/Inpp4b/Acvr2a/Efemp1/Kalrn/Celf2/Plpp3/Ptpn21/Igfbp5/Scaf8/Pik3cd/Nr3c1/Gja1/Nfib/Fhl2/Ldlr/Atrn/Pex14/Dlg1/Igf1r/Prkce/Tgfbr2/Met/Arhgef9/Atrx/Ddah1/Tfpi/Irs1/Dlc1/Rgs4/Nfkb1/Tjp1/Anxa4/Rxra/Nipbl/Cdk13/Lamc1/Prkca/Scn8a/Lpar1/Atp2b1/Zmiz1/Syne1/Smad3/Add3/Mta1/Dab2/Atxn1/Vldlr/Sipa1l1/Spop/Col1a1/Pdgfrb/Pdlim5/Cdc42bpa/Prdm2/Mapk14/Pten/Kit/Sfmbt1/Aggf1/Cav1/Sdc2/Atp2c1/Slc22a18/Phf3/Bhlh…	86	Cdc42bpa/Phf3/Fhl2/Col5a2/Igfbp5/Irs1/Atp2b4/Nek7/Lamc1/Rgs4/Akt3/Cited2/Fyn/Gja1/Atp2b1/Syne1/Efemp1/Adora2b/Pmp22/Col1a1/Spop/Erbb2/Itgb3/Prkca/Sipa1l1/Mta1/Prkar2b/Ptpn21/Fbln5/Cap2/Wdr37/Cdk13/Atxn1/Aggf1/Zmiz1/Sfmbt1/Nr1d2/Bmpr1a/Dab2/Sdc2/Myc/Scn8a/Nipbl/Abcc1/Snai2/Dlg1/Dyrk1a/Kalrn/Runx1/Scaf8/Synj2/Mapk14/Ltbp1/Prkce/Dusp1/Ptprm/Pdgfrb/Smad7/Nr3c1/Vldlr/Pten/Add3/Grk5/Gcnt1/Rxra/Acvr2a/B…	Abl1/Amd1/Arid4a/Atf5/Atrx/Aurka/Aurkb/Bard1/Bcl3/Birc5/Brca2/Bub1/Bub3/Casp8ap2/Cbx1/Ccna2/Ccnb2/Ccnd1/Ccnf/Ccnt1/Cdc20/Cdc25a/Cdc25b/Cdc27/Cdc45/Cdc6/Cdc7/Cdk1/Cdk4/Cdkn1b/Cdkn2c/Cdkn3/Cenpa/Cenpe/Cenpf/Chaf1a/Chek1/Chmp1a/Cks1b/Cks2/Ctcf/Cul1/Cul3/Cul4a/Cul5/Dbf4/Ddx39/Dkc1/Dmd/Dr1/Dtymk/E2f1/E2f2/E2f3/E2f4/Efna5/Egf/Espl1/Ewsr1/Exo1/Ezh2/Fancc/Fbxo5/Foxn3/G3bp1/Gins2/Gspt1/H2afv/H2afx/H2afz/H…	0.688
6	HALLMARK_MITOTIC_SPINDLE	HALLMARK_MITOTIC_SPINDLE	HALLMARK_MITOTIC_SPINDLE	193	-0.449604	-2.19095	0.00191571	0.00618812	0.0027358	6031	tags=61%, list=33%, signal=41%	269587/76073/16579/110380/17118/381921/11789/16800/16798/72416/26920/18015/320191/223697/269713/192786/223435/270058/75547/16906/13518/69632/18541/13383/75786/13424/19877/15185/237860/277360/16573/110279/53860/83767/228012/56349/214444/74018/20740/22330/23912/286940/77579/22145/232944/242687/74187/14086/104252/16561/20662/17886/64930/216846/71774/18472/104445/24061/13006/76707/101706/74470/30948/…	193	Epb41/Pcgf5/Kifap3/Shroom2/Marcks/Taok2/Apc/Arhgef2/Lats1/Lrpprc/Cntrl/Nf1/Hook3/Sun2/Clip2/Rapgef6/Trio/Map1s/Akap13/Lmnb1/Dst/Arhgef12/Pcnt/Dlg1/Ckap5/Dync1h1/Rock1/Hdac6/Ssh2/Prex1/Kif5b/Bcr/Sept9/Wasf1/Tlk1/Net1/Cdk5rap2/Als2/Sptan1/Vcl/Rhof/Flnb/Myh10/Tuba4a/Mark4/Wasf2/Katnb1/Fscn1/Cdc42ep2/Kif1b/Sos1/Myh9/Tsc1/Cntrob/Shroom1/Pafah1b1/Cdc42ep1/Smc1a/Smc3/Clasp1/Numa1/Cep72/Bin1/Rasa1/Sptbn1…	118	Dst/Nck2/Atg4b/Clasp1/Rab3gap1/Arl8a/Kifap3/Cdc42bpa/Nek2/Arfgef1/Als2/Tuba4a/Rasal2/Cenpf/Lats1/Katna1/Epb41l2/Wasf1/Bcr/Fgd6/Fbxo5/Marcks/Cdk1/Pcnt/Ccdc88a/Shroom1/Rapgef6/Llgl1/Myh10/Ywhae/Ssh2/Nf1/Tubd1/Sept9/Birc5/Tbcd/Sptbn1/Dock2/Cntrob/Pafah1b1/Gemin4/Abr/Dynll2/Top2a/Arhgap27/Cdc27/Cdc42ep4/Cep131/Arhgdia/Csnk1d/Kif3c/Dock4/Arhgap5/Arf6/Dync1h1/Klc1/Rapgef5/Nin/Net1/Nedd9/Ranbp9/Cep72/Ra…	Abl1/Amd1/Arid4a/Atf5/Atrx/Aurka/Aurkb/Bard1/Bcl3/Birc5/Brca2/Bub1/Bub3/Casp8ap2/Cbx1/Ccna2/Ccnb2/Ccnd1/Ccnf/Ccnt1/Cdc20/Cdc25a/Cdc25b/Cdc27/Cdc45/Cdc6/Cdc7/Cdk1/Cdk4/Cdkn1b/Cdkn2c/Cdkn3/Cenpa/Cenpe/Cenpf/Chaf1a/Chek1/Chmp1a/Cks1b/Cks2/Ctcf/Cul1/Cul3/Cul4a/Cul5/Dbf4/Ddx39/Dkc1/Dmd/Dr1/Dtymk/E2f1/E2f2/E2f3/E2f4/Efna5/Egf/Espl1/Ewsr1/Exo1/Ezh2/Fancc/Fbxo5/Foxn3/G3bp1/Gins2/Gspt1/H2afv/H2afx/H2afz/H…	0.611399
14	HALLMARK_ESTROGEN_RESPONSE_EARLY	HALLMARK_ESTROGEN_RESPONSE_EARLY	HALLMARK_ESTROGEN_RESPONSE_EARLY	165	-0.417971	-1.98183	0.00194932	0.00618812	0.0027358	6696	tags=61%, list=37%, signal=39%	16529/244152/223254/77411/17869/207596/106572/22234/26458/71790/71529/27410/98952/20525/20602/18432/11835/11605/20501/20276/14609/56177/17965/14200/14585/226251/20148/16600/107094/19419/97998/13360/16001/328329/16195/211652/16324/22057/20539/225115/59020/54326/22393/50768/55963/80888/23989/20778/286940/243864/14104/268860/19401/68801/27360/69226/268903/13709/20112/27375/27205/23972/193796/224674/…	165	Kcnk5/Tsku/Farp1/Esrp2/Myc/Thsd4/Rab31/Ugcg/Slc27a2/Anxa9/Kazn/Abca3/Fam102a/Slc2a1/Ncor2/Mybbp1a/Ar/Gla/Slc16a1/Scnn1a/Gja1/Olfm1/Nbl1/Fhl2/Gfra1/Ablim1/Dhrs3/Klf4/Rrp12/Rasgrp1/Deptor/Dhcr7/Igf1r/Mast4/Il6st/Wwc1/Inhbb/Tob1/Slc7a5/Svil/Pdzk1/Elovl2/Wfs1/Dlc1/Slc1a4/Hspb8/Med24/Scarb1/Flnb/Mill2/Fasn/Abat/Rara/Elovl5/Add3/Snx24/Nrip1/Elf1/Rps6ka2/Tjp3/Podxl/Papss2/Kdm4b/Slc37a1/Igfbp4/Med13l/Mre…	100	Mlph/Fcmr/Lad1/Slc19a2/Mybl1/Fhl2/Mreg/Rab17/Bcl2/Inhbb/Elf3/Frk/Gja1/Tpd52l1/Tjp3/Chpt1/Tbc1d30/Xbp1/Adcy1/Cldn7/Mybbp1a/Unc119/Tob1/Rara/Igfbp4/Mapt/Slc9a3r1/Sec14l2/Slc1a4/Stc2/Wwc1/Slc22a5/Akap1/Med24/Krt19/Cant1/Fasn/Fos/Asb13/Il6st/Tubb2b/Elovl2/Rhobtb3/Mast4/Flnb/Ppif/Hr/Elf1/Farp1/Kcnk5/Il17rb/Sh3bp5/Fdft1/Deptor/Myc/Syngr1/Krt18/Klf10/Sybu/Celsr1/Krt8/Abat/Hes1/Adcy9/Nrip1/Tiam1/Rps6ka2/…	Abl1/Amd1/Arid4a/Atf5/Atrx/Aurka/Aurkb/Bard1/Bcl3/Birc5/Brca2/Bub1/Bub3/Casp8ap2/Cbx1/Ccna2/Ccnb2/Ccnd1/Ccnf/Ccnt1/Cdc20/Cdc25a/Cdc25b/Cdc27/Cdc45/Cdc6/Cdc7/Cdk1/Cdk4/Cdkn1b/Cdkn2c/Cdkn3/Cenpa/Cenpe/Cenpf/Chaf1a/Chek1/Chmp1a/Cks1b/Cks2/Ctcf/Cul1/Cul3/Cul4a/Cul5/Dbf4/Ddx39/Dkc1/Dmd/Dr1/Dtymk/E2f1/E2f2/E2f3/E2f4/Efna5/Egf/Espl1/Ewsr1/Exo1/Ezh2/Fancc/Fbxo5/Foxn3/G3bp1/Gins2/Gspt1/H2afv/H2afx/H2afz/H…	0.606061
13	HALLMARK_MYOGENESIS	HALLMARK_MYOGENESIS	HALLMARK_MYOGENESIS	146	-0.438553	-2.03722	0.00194553	0.00618812	0.0027358	5506	tags=52%, list=30%, signal=37%	12908/17532/11423/17868/19645/15184/12224/226251/16582/22084/17898/225115/140570/14681/77559/107589/17880/80888/15200/29856/20740/11820/16773/17913/100732/12759/17886/20657/17258/17260/29817/56012/110196/12575/30948/18563/14387/14248/12842/54411/14081/64383/14313/17929/11603/19165/13867/11568/16795/11515/20410/12827/17261/22354/18642/20893/11489/16412/16419/18128/54601/20692/20698/12834/11636/142…	146	Crat/Mras/Ache/Mybpc3/Rb1/Hdac5/Klf5/Ablim1/Kifc3/Tsc2/Myl7/Svil/Plxnb2/Gnao1/Agl/Mylk/Myh11/Hspb8/Hbegf/Smtn/Sptan1/App/Lama2/Myo1c/Mapre3/Clu/Myh9/Sod3/Mef2a/Mef2c/Igfbp7/Pgam2/Fdps/Cdkn1a/Bin1/Pcx/Gaa/Flii/Col1a1/Atp6ap1/Acsl1/Sirt2/Fst/Myom1/Agrn/Psen2/Erbb3/Aebp1/Large1/Adcy9/Sorbs3/Col4a2/Mef2d/Vipr1/Pfkm/Bhlhe40/Adam12/Itgb1/Itgb5/Notch1/Foxo4/Sparc/Sphk1/Col6a2/Ak1/Lpin1/St5/Myl6b/Gpx3/My…	76	Des/Speg/Tnnt2/Col6a3/Ppfia4/Psen2/Cfd/Gadd45b/Igf1/Itga7/Lama2/Tpd52l1/Col6a2/Myl6b/Erbb3/Aebp1/Gpx3/Eno3/Myo1c/Col1a1/Myl4/Itgb4/Sphk1/Gaa/Smtn/Pgam2/Myl7/Camk2b/Igfbp3/Stc2/Sgcd/Sparc/Flii/Chrnb1/Hdac5/Fkbp1b/Lpin1/Ifrd1/Ckb/Mef2c/Fst/Tnnc1/Clu/Klf5/Efs/Sorbs3/Rb1/Ptp4a3/Pfkm/Myh9/Mapk12/Plxnb2/Ephb3/Eif4a2/Itgb5/Mylk/Adcy9/Myh11/App/Cdkn1a/Myom1/Tsc2/Spdef/Svil/Dtna/Bin1/Hbegf/Pcx/Pygm/Ankrd2…	Abl1/Amd1/Arid4a/Atf5/Atrx/Aurka/Aurkb/Bard1/Bcl3/Birc5/Brca2/Bub1/Bub3/Casp8ap2/Cbx1/Ccna2/Ccnb2/Ccnd1/Ccnf/Ccnt1/Cdc20/Cdc25a/Cdc25b/Cdc27/Cdc45/Cdc6/Cdc7/Cdk1/Cdk4/Cdkn1b/Cdkn2c/Cdkn3/Cenpa/Cenpe/Cenpf/Chaf1a/Chek1/Chmp1a/Cks1b/Cks2/Ctcf/Cul1/Cul3/Cul4a/Cul5/Dbf4/Ddx39/Dkc1/Dmd/Dr1/Dtymk/E2f1/E2f2/E2f3/E2f4/Efna5/Egf/Espl1/Ewsr1/Exo1/Ezh2/Fancc/Fbxo5/Foxn3/G3bp1/Gins2/Gspt1/H2afv/H2afx/H2afz/H…	0.520548
12	HALLMARK_APICAL_JUNCTION	HALLMARK_APICAL_JUNCTION	HALLMARK_APICAL_JUNCTION	164	-0.460458	-2.18444	0.00194553	0.00618812	0.0027358	4786	tags=52%, list=26%, signal=38%	19354/12550/74769/11502/69847/16367/20779/11461/20909/21872/109711/242409/19261/56217/22330/23912/100017/77579/16780/14086/17886/75599/58235/64930/229715/14786/23792/57342/218397/14678/22323/16480/60595/16400/12385/26412/26416/19211/232975/12388/103733/68188/12331/14083/22793/108100/20410/14118/16332/73178/20963/22329/16412/20336/11465/12153/18613/18175/20970/68481/67938/20416/20163/22371/104099/…	164	Rac2/Cdh1/Pik3cb/Adam9/Wnk4/Irs1/Src/Actb/Stx4a/Tjp1/Actn1/Tmem8b/Sirpa/Mpp5/Vcl/Rhof/Ldlrap1/Myh10/Lamb3/Fscn1/Myh9/Pcdh1/Nectin1/Tsc1/Amigo1/Grb7/Adam23/Parva/Rasa1/Gnai2/Vasp/Jup/Actn4/Itga3/Ctnna1/Map4k2/Mapk14/Pten/Atp1a3/Ctnnd1/Tubg1/Sympk/Cap1/Ptk2/Zyx/Baiap2/Sorbs3/Fbn1/Inppl1/Wasl/Syk/Vcam1/Itgb1/Exoc4/Actg1/Bmp1/Pecam1/Nrap/Sdc3/Mpzl1/Myl12b/Shc1/Rsu1/Vwf/Itga9/Lamc2/Sgce/Mpzl2/Msn/Arpc…	85	Adam23/Arpc2/Speg/Nectin4/Lamb3/Cd34/Irs1/Nfasc/Ptprc/Lamc2/Mpzl1/Akt3/Epb41l2/Cnn2/Gamt/Egfr/Myh10/Cldn7/Nf1/Grb7/Tubg1/Wnk4/Itgb4/Baiap2/Nf2/Adra1b/Alox8/Nlgn2/Pfn1/Itga3/Jup/Icam2/Pecam1/Actg1/Mpp5/Evl/Actn1/Syk/Tgfbi/Rasa1/Vcan/Itga2/Vcl/Sorbs3/Bmp1/Fyb/Cdh6/Tnfrsf11b/Ptk2/Myh9/Rac2/Mapk11/Amigo2/Lima1/Cldn5/Dlg1/Cd86/Nectin3/Adamts5/Cldn8/Cldn14/Pkd1/Mapk14/Mapk13/Dhx16/Crb3/Nrtn/Gtf2f1/Myl1…	Abl1/Amd1/Arid4a/Atf5/Atrx/Aurka/Aurkb/Bard1/Bcl3/Birc5/Brca2/Bub1/Bub3/Casp8ap2/Cbx1/Ccna2/Ccnb2/Ccnd1/Ccnf/Ccnt1/Cdc20/Cdc25a/Cdc25b/Cdc27/Cdc45/Cdc6/Cdc7/Cdk1/Cdk4/Cdkn1b/Cdkn2c/Cdkn3/Cenpa/Cenpe/Cenpf/Chaf1a/Chek1/Chmp1a/Cks1b/Cks2/Ctcf/Cul1/Cul3/Cul4a/Cul5/Dbf4/Ddx39/Dkc1/Dmd/Dr1/Dtymk/E2f1/E2f2/E2f3/E2f4/Efna5/Egf/Espl1/Ewsr1/Exo1/Ezh2/Fancc/Fbxo5/Foxn3/G3bp1/Gins2/Gspt1/H2afv/H2afx/H2afz/H…	0.518293
15	HALLMARK_COAGULATION	HALLMARK_COAGULATION	HALLMARK_COAGULATION	128	-0.453732	-2.06283	0.00195695	0.00618812	0.0027358	4274	tags=49%, list=24%, signal=38%	16971/22388/56193/94175/223864/12266/15235/14268/19353/18791/108078/12759/12371/11905/20704/13482/98710/19072/18815/16993/16424/56405/15451/14061/64383/18550/19123/19141/12258/17392/19128/21825/14118/56213/93732/17387/93721/14069/21824/232345/58992/13038/12153/18591/18613/68337/20692/22371/71753/17394/67603/16416/76453/236733/17385/13030/227753/17390/13039/12334/14360/21859/15378	128	Lrp1/Wdr1/Plek/Hrg/Rapgef3/C3/Mst1/Fn1/Rac1/Plat/Olr1/Clu/Casp9/Serpinc1/Serpina1e/Dpp4/Rabif/Prep/Plg/Lta4h/Itih1/Dusp14/Hpn/F2/Sirt2/Furin/Proc/Lgmn/Serping1/Mmp3/Pros1/Thbs1/Fbn1/Htra1/Acox2/Mmp14/Cpn1/F8/Thbd/A2m/F12/Ctsk/Bmp1/Pdgfb/Pecam1/Crip2/Sparc/Vwf/Tmprss6/Mmp8/Dusp6/Itgb3/Prss23/Usp11/Mmp11/Ctsb/Gsn/Mmp2/Ctsl/Capn2/Fyn/Timp3/Hnf4a	63	Serpinb2/Ctse/Rabif/Csrp1/F13b/Serpinc1/Klf7/Fn1/Cfh/Capn2/Fyn/Prep/Cfd/Timp3/Lta4h/Dusp6/Mmp11/Lrp1/Gp1ba/Itgb3/Plek/Sparc/Dusp14/Pecam1/Crip2/Lgmn/Serpina1e/F2rl2/F12/Ctsl/Itga2/Plau/Arf4/Ang/Mmp14/Ctsb/Clu/Cpb2/Acox2/Itih1/Bmp1/Dct/C9/Cpq/Maff/Tmprss6/Pdgfb/Rapgef3/Hrg/Pros1/Plg/C2/C3/Proc/Mbl2/Anxa1/Gda/Cpn1/Msrb2/Gsn/Thbs1/Hnf4a/Mmp9/C8g/Dpp4/Serping1/F2/Fbn1/Thbd/P2ry1/Ctso/Fgg/Fga/S100a13/…	Abl1/Amd1/Arid4a/Atf5/Atrx/Aurka/Aurkb/Bard1/Bcl3/Birc5/Brca2/Bub1/Bub3/Casp8ap2/Cbx1/Ccna2/Ccnb2/Ccnd1/Ccnf/Ccnt1/Cdc20/Cdc25a/Cdc25b/Cdc27/Cdc45/Cdc6/Cdc7/Cdk1/Cdk4/Cdkn1b/Cdkn2c/Cdkn3/Cenpa/Cenpe/Cenpf/Chaf1a/Chek1/Chmp1a/Cks1b/Cks2/Ctcf/Cul1/Cul3/Cul4a/Cul5/Dbf4/Ddx39/Dkc1/Dmd/Dr1/Dtymk/E2f1/E2f2/E2f3/E2f4/Efna5/Egf/Espl1/Ewsr1/Exo1/Ezh2/Fancc/Fbxo5/Foxn3/G3bp1/Gins2/Gspt1/H2afv/H2afx/H2afz/H…	0.492188
9	HALLMARK_HYPOXIA	HALLMARK_HYPOXIA	HALLMARK_HYPOXIA	176	-0.490243	-2.34609	0.0019305	0.00618812	0.0027358	3869	tags=47%, list=21%, signal=37%	15531/23849/18750/12831/12457/14735/14936/384783/18030/17750/52331/17886/21366/75785/12577/56012/54371/11977/12575/22359/14387/110611/18770/21809/230163/170750/99929/72157/108767/15275/103988/13806/57875/12111/12389/16795/93692/15529/22022/216558/18793/14751/20893/19017/18591/14433/26401/20970/56484/11676/12226/19883/20341/18451/16006/18641/83397/74185/11535/20971/74747/104263/14385/16948/14284/1…	176	Ndst1/Klf6/Prkca/Col5a1/Noct/Gpc4/Gys1/Irs2/Nfil3/Mt2/Stbd1/Myh9/Slc6a6/Klhl24/Cdkn1c/Pgam2/Chst2/Atp7a/Cdkn1a/Vldlr/Gaa/Hdlbp/Pklr/Tgfb3/Aldob/Xpnpep1/Tiparp/Pgm2/Pnrc1/Hk1/Gck/Eno1/Angptl4/Bgn/Cav1/Large1/Glrx/Sdc2/Tpst2/Ugp2/Plaur/Gpi1/Bhlhe40/Ppargc1a/Pdgfb/Gapdh/Map3k1/Sdc3/Foxo3/Aldoc/Btg1/Rora/Selenbp1/P4ha1/Igfbp1/Pfkl/Akap12/Gbe1/Adm/Sdc4/Ddit4/Kdm3a/Slc37a4/Lox/Fosl2/Pam/Aldoa/Slc25a1/J…	82	Ankzf1/Ackr3/Gpc1/Klf7/Hdlbp/Pam/Bcl2/Cxcr4/Ppfia4/Atf3/Akap12/Cited2/P4ha1/Ilvbl/Btg1/Dcn/Csrp2/Ddit3/Tnfaip3/Foxo3/Ddit4/Chst3/Hk1/Mif/Pfkl/Kif5a/Igfbp1/Egfr/P4ha2/Adora2b/Eno3/Aldoc/Gaa/Pgam2/Gck/Igfbp3/Ugp2/Stc2/Wsb1/Prkca/Galk1/Jmjd6/Fos/Tgfb3/Klf6/Gcnt2/Tgfbi/Glrx/Pfkp/Nfil3/Fbp1/Map3k1/Ndst2/Ero1l/Bnip3l/Sdc2/Maff/Kdelr3/Ext1/Ndrg1/Myh9/Pdgfb/Klhl24/Gbe1/Slc25a1/Fam162a/Tmem45a/Cdkn1a/Pim1…	Abl1/Amd1/Arid4a/Atf5/Atrx/Aurka/Aurkb/Bard1/Bcl3/Birc5/Brca2/Bub1/Bub3/Casp8ap2/Cbx1/Ccna2/Ccnb2/Ccnd1/Ccnf/Ccnt1/Cdc20/Cdc25a/Cdc25b/Cdc27/Cdc45/Cdc6/Cdc7/Cdk1/Cdk4/Cdkn1b/Cdkn2c/Cdkn3/Cenpa/Cenpe/Cenpf/Chaf1a/Chek1/Chmp1a/Cks1b/Cks2/Ctcf/Cul1/Cul3/Cul4a/Cul5/Dbf4/Ddx39/Dkc1/Dmd/Dr1/Dtymk/E2f1/E2f2/E2f3/E2f4/Efna5/Egf/Espl1/Ewsr1/Exo1/Ezh2/Fancc/Fbxo5/Foxn3/G3bp1/Gins2/Gspt1/H2afv/H2afx/H2afz/H…	0.465909
7	HALLMARK_INTERFERON_ALPHA_RESPONSE	HALLMARK_INTERFERON_ALPHA_RESPONSE	HALLMARK_INTERFERON_ALPHA_RESPONSE	91	-0.651553	-2.80153	0.00192678	0.00618812	0.0027358	2489	tags=46%, list=14%, signal=40%	66141/243771/547253/17454/65972/17858/20847/56417/229003/231712/100121/19106/16190/100038882/55932/15018/74157/66355/69550/16363/71586/14964/15958/12799/17069/21354/74481/66988/19039/234311/209086/12010/231655/52668/22169/24110/15959/80861/54123/16391/99899/58185	91	Ifitm3/Parp12/Parp14/Mov10/Ifi30/Mx2/Stat2/Adar/Helz2/Trafd1/Tdrd7/Eif2ak2/Il4ra/Isg15/Gbp3/H2-Q7/Cmtr1/Gmpr/Bst2/Irf2/Ifih1/H2-D1/Ifit2/Cnp/Ly6e/Tap1/Batf2/Lap3/Lgals3bp/Ddx60/Samd9l/B2m/Oasl1/Ifi27/Cmpk2/Usp18/Ifit3/Dhx58/Irf7/Irf9/Ifi44/Rsad2	42	Casp8/Sell/Sp110/Stat2/Ncoa7/Pnpt1/Irf1/Trim25/Cnp/Ifi35/Dhx58/Lgals3bp/Cmpk2/Psma3/Ifi27/Rsad2/Wars/Gmpr/Psme1/Irf9/Lpar6/Epsti1/Elf1/Psme2/Ly6e/Parp9/Cd47/Mx2/Parp14/Cmtr1/Tap1/Psmb8/H2-D1/H2-Q2/H2-Q7/H2-Q10/Trim26/H2-M3/Psmb9/H2-T23/Eif2ak2/Cd74/Batf2/Ifit2/Ifit3/Slc25a28/Ube2l6/B2m/Procr/Ogfr/Nmi/Ifih1/Helz2/Adar/Txnip/Gbp3/Gbp2/Il7/Mov10/Csf1/Ifi44/Tdrd7/Ripk2/Trim14/Isg15/Nub1/Lap3/Oasl1/Cx…	Abl1/Amd1/Arid4a/Atf5/Atrx/Aurka/Aurkb/Bard1/Bcl3/Birc5/Brca2/Bub1/Bub3/Casp8ap2/Cbx1/Ccna2/Ccnb2/Ccnd1/Ccnf/Ccnt1/Cdc20/Cdc25a/Cdc25b/Cdc27/Cdc45/Cdc6/Cdc7/Cdk1/Cdk4/Cdkn1b/Cdkn2c/Cdkn3/Cenpa/Cenpe/Cenpf/Chaf1a/Chek1/Chmp1a/Cks1b/Cks2/Ctcf/Cul1/Cul3/Cul4a/Cul5/Dbf4/Ddx39/Dkc1/Dmd/Dr1/Dtymk/E2f1/E2f2/E2f3/E2f4/Efna5/Egf/Espl1/Ewsr1/Exo1/Ezh2/Fancc/Fbxo5/Foxn3/G3bp1/Gins2/Gspt1/H2afv/H2afx/H2afz/H…	0.461538
2	HALLMARK_EPITHELIAL_MESENCHYMAL_TRANSITION	HALLMARK_EPITHELIAL_MESENCHYMAL_TRANSITION	HALLMARK_EPITHELIAL_MESENCHYMAL_TRANSITION	168	-0.455511	-2.17732	0.00190476	0.00618812	0.0027358	4419	tags=46%, list=24%, signal=35%	54725/107589/19736/16772/16971/16790/14264/22240/329941/56401/226519/12831/18074/13601/16773/14268/12558/20969/320712/13132/12847/17181/12842/16010/18596/107528/20377/16402/21826/12406/17392/17220/12111/21825/14118/52118/12827/18822/56213/17387/22329/18793/14115/74488/11489/16412/94352/12153/13717/16419/20692/12843/12834/215280/20971/12321/16782/22341/58859/16948/16416/20649/23876/235106/12832/16…	168	Cadm1/Mylk/Rgs4/Lama1/Lrp1/Anpep/Fmod/Dpysl3/Col8a2/P3h1/Lamc1/Col5a1/Nid2/Ecm1/Lama2/Fn1/Cdh2/Sdc1/Abi3bp/Dab2/Copa/Matn2/Col1a1/Igfbp4/Pdgfrb/Magee1/Sfrp1/Itga5/Thbs2/Serpinh1/Mmp3/Mcm7/Bgn/Thbs1/Fbn1/Pvr/Col4a2/Plod1/Htra1/Mmp14/Vcam1/Plaur/Fbln2/Lrrc15/Adam12/Itgb1/Loxl2/Bmp1/Eln/Itgb5/Sparc/Col1a2/Col6a2/Wipf1/Sdc4/Calu/Lamc2/Vegfc/Efemp2/Lox/Itgb3/Sntb1/Fbln5/Ntm/Col5a2/Jun/Vim/Mmp2/Myl9/Ti…	77	Dst/Igfbp2/Gpc1/Fmod/Copa/Col5a2/Fn1/Serpine2/Col6a3/Lamc2/Lamc1/Qsox1/Prrx1/Rgs4/Gja1/Gadd45b/Timp3/Dcn/Lum/Tnfaip3/Lama2/Col6a2/Glipr1/Lrp1/Slit3/Pmp22/Col1a1/Igfbp4/Itgb3/Igfbp3/Sgcd/Pdlim4/Sparc/Sdc1/Rhob/Id2/Fbln5/Inhba/Cap2/Ecm2/Tgfbi/Gas1/Vcan/Itga2/Nid2/Wnt5a/Mmp14/Loxl2/Fermt2/Bmp1/Dab2/Matn2/Cthrc1/Lgals1/Fbln1/Cdh6/Basp1/Tnfrsf11b/Sntb1/Itga5/Snai2/Itgb5/Mylk/Fstl1/Abi3bp/Lrrc15/Lama1/…	Abl1/Amd1/Arid4a/Atf5/Atrx/Aurka/Aurkb/Bard1/Bcl3/Birc5/Brca2/Bub1/Bub3/Casp8ap2/Cbx1/Ccna2/Ccnb2/Ccnd1/Ccnf/Ccnt1/Cdc20/Cdc25a/Cdc25b/Cdc27/Cdc45/Cdc6/Cdc7/Cdk1/Cdk4/Cdkn1b/Cdkn2c/Cdkn3/Cenpa/Cenpe/Cenpf/Chaf1a/Chek1/Chmp1a/Cks1b/Cks2/Ctcf/Cul1/Cul3/Cul4a/Cul5/Dbf4/Ddx39/Dkc1/Dmd/Dr1/Dtymk/E2f1/E2f2/E2f3/E2f4/Efna5/Egf/Espl1/Ewsr1/Exo1/Ezh2/Fancc/Fbxo5/Foxn3/G3bp1/Gins2/Gspt1/H2afv/H2afx/H2afz/H…	0.458333
10	HALLMARK_ESTROGEN_RESPONSE_LATE	HALLMARK_ESTROGEN_RESPONSE_LATE	HALLMARK_ESTROGEN_RESPONSE_LATE	159	-0.367745	-1.73794	0.00193424	0.00618812	0.0027358	5000	tags=42%, list=28%, signal=31%	16600/13360/12228/16195/22057/20539/12550/17294/68947/235611/59020/64385/22393/55963/80888/20778/286940/243864/68801/217325/13537/27360/20704/268903/20112/27375/23972/16010/54135/16625/17762/106648/54189/67689/18569/17355/13418/18415/12389/16795/21844/93732/16451/14228/56335/22249/56017/381290/15170/15460/17937/19218/69454/16782/11898/16452/74246/63959/209268/76453/20393/56460/14229/14281/16669/2…	159	Klf4/Dhcr7/Btg3/Il6st/Tob1/Slc7a5/Cdh1/Mest/Chst8/Plxnb1/Pdzk1/Cyp4f14/Wfs1/Slc1a4/Hspb8/Scarb1/Flnb/Mill2/Elovl5/Llgl2/Dusp2/Add3/Serpina1e/Nrip1/Rps6ka2/Tjp3/Papss2/Igfbp4/Lsr/Serpina3c/Mapt/Cyp4f15/Rabep1/Aldh3b1/Pdcd4/Aff1/Dnajc1/Hspa4l/Cav1/Large1/Tiam1/Acox2/Jak1/Fkbp4/Mettl3/Unc13b/Slc2a8/Atp2b4/Ptpn6/Hr/Nab2/Ptger3/Clic3/Lamc2/Ass1/Jak2/Gale/Slc29a1/Igsf1/Prss23/Sgk1/Pkp3/Fkbp5/Fos/Krt19/…	67	Bcl2/Atp2b4/Lamc2/Perp/Sgk1/Frk/Dnajc12/Tpd52l1/Tjp3/Chpt1/Nab2/Xbp1/Rabep1/Tob1/Cdc6/Igfbp4/Mapt/Slc9a3r1/Llgl2/Slc1a4/Slc22a5/Aldh3a2/Top2a/Krt19/St6galnac2/Dcxr/Fos/Batf/Serpina5/Serpina3n/Id2/Prkar2b/Tspan13/Serpina1e/Serpina3c/Ckb/Xrcc3/Il6st/Mocs2/Cxcl14/Flnb/Ppif/Tnnc1/Hr/Farp1/Acox2/Kcnk5/Dlg5/Il17rb/Mettl3/Fdft1/Cox6c/Tsta3/Tst/Emp2/Nrip1/Btg3/Tiam1/Rps6ka2/Abca3/Mapk13/Cyp4f15/Fkbp5/Tff…	Abl1/Amd1/Arid4a/Atf5/Atrx/Aurka/Aurkb/Bard1/Bcl3/Birc5/Brca2/Bub1/Bub3/Casp8ap2/Cbx1/Ccna2/Ccnb2/Ccnd1/Ccnf/Ccnt1/Cdc20/Cdc25a/Cdc25b/Cdc27/Cdc45/Cdc6/Cdc7/Cdk1/Cdk4/Cdkn1b/Cdkn2c/Cdkn3/Cenpa/Cenpe/Cenpf/Chaf1a/Chek1/Chmp1a/Cks1b/Cks2/Ctcf/Cul1/Cul3/Cul4a/Cul5/Dbf4/Ddx39/Dkc1/Dmd/Dr1/Dtymk/E2f1/E2f2/E2f3/E2f4/Efna5/Egf/Espl1/Ewsr1/Exo1/Ezh2/Fancc/Fbxo5/Foxn3/G3bp1/Gins2/Gspt1/H2afv/H2afx/H2afz/H…	0.421384
8	HALLMARK_COMPLEMENT	HALLMARK_COMPLEMENT	HALLMARK_COMPLEMENT	176	-0.404193	-1.93429	0.0019305	0.00618812	0.0027358	4306	tags=42%, list=24%, signal=32%	20909/16971/56461/70675/56193/208650/14067/12266/14268/18791/108078/12759/17096/12371/11905/20704/13482/98710/19072/18815/16993/16424/16923/11747/14061/14678/14571/170750/16563/26875/19141/19164/12258/70574/16889/84092/12827/17387/12262/14069/18793/17436/18706/18591/17221/14702/14679/240672/71753/16363/12315/16452/13033/17394/67603/59025/70789/18753/13040/66988/56212/12608/18643/21858/13030/72843…	176	Stx4a/Lrp1/Kcnip3/Vcpip1/Plek/Cblb/F5/C3/Fn1/Plat/Olr1/Clu/Lyn/Casp9/Serpinc1/Serpina1e/Dpp4/Rabif/Prep/Plg/Lta4h/Itih1/Sh2b3/Anxa5/F2/Gnai2/Gpd2/Xpnpep1/Kif2a/Pclo/Lgmn/Psen1/Serping1/Cpm/Lipa/Usp8/Col4a2/Mmp14/C1qc/F8/Plaur/Me1/Pik3ca/Pdgfb/Cd46/Gng2/Gnai3/Dusp5/Tmprss6/Irf2/Calm3/Jak2/Ctsd/Mmp8/Dusp6/Usp14/Kynu/Prkcd/Ctss/Lap3/Rhog/Cebpb/Pfn1/Timp2/Ctsb/Prdm4/Ctsl/Grb2/Sirt6/Fyn/Hnf4a/Lcp2/Apo…	74	Serpinb2/Rabif/Csrp1/Serpinc1/F5/Vcpip1/Fn1/Dock10/Cd55/Cfh/Pla2g4a/Fcer1g/Cd46/Cr1l/Cr2/Fyn/Prep/Spock2/Lta4h/Dusp6/Cpm/Tnfaip3/Sirt6/Prdm4/Dyrk2/Lrp1/Lcp2/Irf1/Pik3r5/Gp1ba/Cdk5r1/Gngt2/Plek/Atox1/Akap10/Pfn1/Ccl5/Grb2/Timp2/Dock4/Psen1/Calm1/Pik3cg/Lgmn/Serpina1e/Ctsl/Kif2a/Gzma/Lgals3/Ang/Mmp14/Ctsb/Clu/Gng2/Prkcd/Itih1/Gmfb/Gzmb/Dgkh/Dock9/C9/Cpq/Zfpm2/Maff/Apobec3/Tmprss6/Pdgfb/Cblb/Usp16/P…	Abl1/Amd1/Arid4a/Atf5/Atrx/Aurka/Aurkb/Bard1/Bcl3/Birc5/Brca2/Bub1/Bub3/Casp8ap2/Cbx1/Ccna2/Ccnb2/Ccnd1/Ccnf/Ccnt1/Cdc20/Cdc25a/Cdc25b/Cdc27/Cdc45/Cdc6/Cdc7/Cdk1/Cdk4/Cdkn1b/Cdkn2c/Cdkn3/Cenpa/Cenpe/Cenpf/Chaf1a/Chek1/Chmp1a/Cks1b/Cks2/Ctcf/Cul1/Cul3/Cul4a/Cul5/Dbf4/Ddx39/Dkc1/Dmd/Dr1/Dtymk/E2f1/E2f2/E2f3/E2f4/Efna5/Egf/Espl1/Ewsr1/Exo1/Ezh2/Fancc/Fbxo5/Foxn3/G3bp1/Gins2/Gspt1/H2afv/H2afx/H2afz/H…	0.420455
3	HALLMARK_P53_PATHWAY	HALLMARK_P53_PATHWAY	HALLMARK_P53_PATHWAY	182	-0.379007	-1.83033	0.00190476	0.00618812	0.0027358	4573	tags=40%, list=25%, signal=30%	18590/12156/53421/98845/140570/21950/217344/16179/15200/27416/20181/67442/17254/268860/11820/56464/22592/21452/19734/12454/22591/13836/20969/107568/12575/12520/107939/76884/67623/12028/68428/65972/17119/18415/22401/108100/71795/12795/17122/23853/231712/16554/105501/53619/14062/18128/56484/12227/20698/12226/12192/14149/11636/74747/13849/13033/116914/13830/101565/14667/17347/21354/192897/16476/1922…	182	Pdgfa/Bmp2/Sec61a1/Eps8l2/Plxnb2/Tnfsf9/Rhbdf2/Irak1/Hbegf/Abcc5/Rxra/Retsat/Slc3a2/Abat/App/Ctsf/Ercc5/Tcn2/Rgs16/Ccnk/Xpc/Epha2/Sdc1/Wwp1/Cdkn1a/Cd81/Pom121/Cyfip2/Tm7sf3/Bax/Steap3/Ifi30/Mxd1/Hspa4l/Zmat3/Baiap2/Pitpnc1/Plk3/Mxd4/Def6/Trafd1/Kif13b/Abhd4/Blcap/F2r/Notch1/Foxo3/Btg2/Sphk1/Btg1/Zfp36l1/Fdxr/Ak1/Ddit4/Ephx1/Ctsd/Slc19a2/Stom/Ccp110/Gm2a/Mknk2/Tap1/Itgb4/Jun/Hexim1/Coq8a/Ip6k2/Ndr…	73	Ercc5/Phlda3/Rgs16/Slc19a2/Ptpn14/Inhbb/Steap3/Btg2/Ier5/Coq8a/Ephx1/Atf3/Perp/Sesn1/Btg1/Ddit3/Gls2/Rps12/Tpd52l1/Foxo3/Ddit4/Mknk2/Dram1/Apaf1/Mdm2/Dgka/Upp1/Rack1/Hint1/Gm2a/Trp53/Tax1bp3/Cdk5r1/Ppm1d/Tob1/Hexim1/Itgb4/Sphk1/Baiap2/Tcn2/Ccng1/Cyfip2/Alox8/Traf4/Rad51c/Pitpnc1/Fdxr/Rhbdf2/Dcxr/Sdc1/Fos/Ccnk/Gpx2/Zfp36l1/Ninj1/Nol8/Ankra2/Plk2/F2r/Cgrrf1/Abhd4/Kif13b/Tsc22d1/Rb1/Nudt15/Acvr1b/Sp…	Abl1/Amd1/Arid4a/Atf5/Atrx/Aurka/Aurkb/Bard1/Bcl3/Birc5/Brca2/Bub1/Bub3/Casp8ap2/Cbx1/Ccna2/Ccnb2/Ccnd1/Ccnf/Ccnt1/Cdc20/Cdc25a/Cdc25b/Cdc27/Cdc45/Cdc6/Cdc7/Cdk1/Cdk4/Cdkn1b/Cdkn2c/Cdkn3/Cenpa/Cenpe/Cenpf/Chaf1a/Chek1/Chmp1a/Cks1b/Cks2/Ctcf/Cul1/Cul3/Cul4a/Cul5/Dbf4/Ddx39/Dkc1/Dmd/Dr1/Dtymk/E2f1/E2f2/E2f3/E2f4/Efna5/Egf/Espl1/Ewsr1/Exo1/Ezh2/Fancc/Fbxo5/Foxn3/G3bp1/Gins2/Gspt1/H2afv/H2afx/H2afz/H…	0.401099
5	HALLMARK_GLYCOLYSIS	HALLMARK_GLYCOLYSIS	HALLMARK_GLYCOLYSIS	181	-0.379761	-1.82908	0.00191205	0.00618812	0.0027358	3854	tags=36%, list=21%, signal=29%	24105/12831/14735/14936/22021/13506/384783/20969/56012/54371/217119/22359/18563/110611/50798/230163/14719/78688/16563/17448/18746/11603/13806/14381/50799/18639/17289/57875/110094/93692/110695/18822/15529/57357/110078/216558/14043/67451/14228/17436/20970/74104/15932/18451/17449/53897/20878/110095/110119/74241/74747/18648/14385/74246/56248/18484/11674/110006/21991/14718/17319/21351/14629/14595/1078…	181	Rbck1/Col5a1/Gpc4/Gys1/Tpst1/Dsc2/Irs2/Sdc1/Pgam2/Chst2/Xylt2/Vldlr/Pcx/Hdlbp/Gne/Aldob/Got2/Nol3/Kif2a/Mdh2/Pkm/Agrn/Eno1/G6pdx/Slc25a13/Pfkfb1/Mertk/Angptl4/Phka2/Glrx/Aldh7a1/Plod1/Sdc2/Srd5a3/Pygb/Ugp2/Ext2/Pkp2/Fkbp4/Me1/Sdc3/Abcb6/Idua/P4ha1/Mdh1/Gal3st1/Aurka/Pygl/Mpi/Chpf/Ddit4/Pgam1/Slc37a4/Gale/Ak3/Pam/Aldoa/Gusb/Tpi1/Got1/Mif/Taldo1/Gclc/B4galt1/Cth/Igfbp3	66	Rpe/Ankzf1/Gmppa/Gpc1/Aldh9a1/Bpnt1/Idh1/Abcb6/Chpf/Hdlbp/Pam/Cxcr4/Ppfia4/Elf3/Qsox1/Sdhc/Cited2/P4ha1/Dcn/Ddit4/Cdk1/Mif/Gal3st1/Ppia/Egfr/P4ha2/Adora2b/Sox9/Slc25a10/Slc16a3/Pgam2/Igfbp3/Ugp2/Mdh1/Stc2/Rars/Hmmr/Xylt2/Med24/Galk1/Sdc1/Fut8/Dld/Egln3/Pygl/B4galt7/Tgfbi/Glrx/Homer1/Pfkp/Fbp2/Vcan/Kif2a/Ang/Ecd/Ero1l/Sdc2/Kdelr3/Bik/Miox/Ext1/Tsta3/Alg1/Pmm2/Pkp2/B4galt4/Sod1/Fam162a/Ndufv3/Ier3/…	Abl1/Amd1/Arid4a/Atf5/Atrx/Aurka/Aurkb/Bard1/Bcl3/Birc5/Brca2/Bub1/Bub3/Casp8ap2/Cbx1/Ccna2/Ccnb2/Ccnd1/Ccnf/Ccnt1/Cdc20/Cdc25a/Cdc25b/Cdc27/Cdc45/Cdc6/Cdc7/Cdk1/Cdk4/Cdkn1b/Cdkn2c/Cdkn3/Cenpa/Cenpe/Cenpf/Chaf1a/Chek1/Chmp1a/Cks1b/Cks2/Ctcf/Cul1/Cul3/Cul4a/Cul5/Dbf4/Ddx39/Dkc1/Dmd/Dr1/Dtymk/E2f1/E2f2/E2f3/E2f4/Efna5/Egf/Espl1/Ewsr1/Exo1/Ezh2/Fancc/Fbxo5/Foxn3/G3bp1/Gins2/Gspt1/H2afv/H2afx/H2afz/H…	0.364641
1	HALLMARK_INTERFERON_GAMMA_RESPONSE	HALLMARK_INTERFERON_GAMMA_RESPONSE	HALLMARK_INTERFERON_GAMMA_RESPONSE	192	-0.507209	-2.47511	0.00189753	0.00618812	0.0027358	2652	tags=33%, list=15%, signal=29%	50523/20848/667034/66141/12702/243771/547253/672511/66307/65972/17858/78388/12258/20847/56417/229003/231712/22329/100121/19106/16190/18854/15170/100038882/55932/15018/19246/12226/74157/21930/69550/16363/71586/319974/14964/16452/71371/15958/16185/17069/56045/21354/74481/110168/66988/20454/19039/246727/234311/67245/209086/12010/327959/231655/52668/22169/24110/15959/16822/80861/54123/16391/99899/581…	192	Lats2/Stat3/Pnp2/Ifitm3/Socs3/Parp12/Parp14/Rnf213/Isoc1/Ifi30/Mx2/Mvp/Serping1/Stat2/Adar/Helz2/Trafd1/Vcam1/Tdrd7/Eif2ak2/Il4ra/Pml/Ptpn6/Isg15/Gbp3/H2-Q7/Ptpn1/Btg1/Cmtr1/Tnfaip6/Bst2/Irf2/Ifih1/Auts2/H2-D1/Jak2/Arid5b/Ifit2/Il2rb/Ly6e/Samhd1/Tap1/Batf2/Gpr18/Lap3/St3gal5/Lgals3bp/Oas3/Ddx60/Peli1/Samd9l/B2m/Xaf1/Oasl1/Ifi27/Cmpk2/Usp18/Ifit3/Lcp2/Dhx58/Irf7/Irf9/Ifi44/Rsad2	64	Casp8/Ptgs2/Selp/Sp110/St8sia4/Cfh/Pla2g4a/Xcl1/Slamf7/Btg1/Stat2/Tnfaip3/Arid5b/Mettl7b/Upp1/Peli1/Pnpt1/Lcp2/Irf1/Rapgef6/Xaf1/Ccl7/Ccl12/Trim25/Ifi35/Rnf213/Ccl5/Dhx58/Stat3/Socs3/Lgals3bp/Sectm1a/Cmpk2/Nampt/Psma3/Hif1a/Ifi27/Tnfaip2/Rsad2/Arl4a/Nfkbia/Wars/Psma2/Irf4/Pfkp/Gzma/Pnp2/Psme1/Irf9/Epsti1/Gch1/Psme2/Lats2/Gpr18/Ly6e/Csf2rb2/Il2rb/Itgb7/Ciita/Mx2/Socs1/Parp14/Cd86/Sod2/Cdkn1a/Pim1/…	Abl1/Amd1/Arid4a/Atf5/Atrx/Aurka/Aurkb/Bard1/Bcl3/Birc5/Brca2/Bub1/Bub3/Casp8ap2/Cbx1/Ccna2/Ccnb2/Ccnd1/Ccnf/Ccnt1/Cdc20/Cdc25a/Cdc25b/Cdc27/Cdc45/Cdc6/Cdc7/Cdk1/Cdk4/Cdkn1b/Cdkn2c/Cdkn3/Cenpa/Cenpe/Cenpf/Chaf1a/Chek1/Chmp1a/Cks1b/Cks2/Ctcf/Cul1/Cul3/Cul4a/Cul5/Dbf4/Ddx39/Dkc1/Dmd/Dr1/Dtymk/E2f1/E2f2/E2f3/E2f4/Efna5/Egf/Espl1/Ewsr1/Exo1/Ezh2/Fancc/Fbxo5/Foxn3/G3bp1/Gins2/Gspt1/H2afv/H2afx/H2afz/H…	0.333333
11	HALLMARK_KRAS_SIGNALING_UP	HALLMARK_KRAS_SIGNALING_UP	HALLMARK_KRAS_SIGNALING_UP	170	-0.342464	-1.63297	0.00193424	0.00618812	0.0027358	2946	tags=29%, list=16%, signal=25%	11501/16197/240832/22217/18826/29809/16480/16625/17761/71972/107527/79221/14063/94176/67888/57875/104156/16414/20614/93692/23957/12493/12267/84094/18793/14009/13805/16658/18613/26401/217410/233744/83397/170757/16792/23882/78560/14012/67603/17385/13040/21938/20266/13730/11491/14020/12142/211770/16009/20716	170	Adam8/Il7r/Tor1aip2/Usp12/Lcp1/Rabgap1l/Jup/Serpina3c/Map7/Dnmbp/Il1rl2/Hdac9/F2rl1/Dock2/Tmem100/Angptl4/Etv5/Itgb2/Snap25/Glrx/Nr0b2/Cd37/C3ar1/Plvap/Plaur/Etv1/Eng/Mafb/Pecam1/Map3k1/Trib2/Spon1/Akap12/Adgrl4/Laptm5/Gadd45g/Adgra2/Mpzl2/Dusp6/Mmp11/Ctss/Tnfrsf1b/Scn1b/Emp1/Adam17/Evi5/Prdm1/Trib1/Igfbp3/Serpina3n	50	Ly96/Il1rl2/Pigr/Tnnt2/Ptgs2/Rgs16/Tor1aip2/Sdccag8/Cxcr4/Cfhr1/Cfh/Rabgap1l/Prrx1/Fcer1g/Hsd11b1/G0s2/Akap12/Map7/Itgb2/Dusp6/Ptprr/Tnfaip3/Arg1/Prdm1/Hkdc1/Mmp11/Nr1h4/Ikzf1/Flt4/Gfpt2/Tmem100/Mmd/Ace/Sox9/Igfbp3/Dock2/Jup/Pecam1/Cbx8/Etv1/Serpina3n/Mycn/Trib2/Adam17/Id2/Hdac9/Tspan13/Zfp277/Nin/Plek2/Serpina3c/Inhba/Gadd45g/Glrx/F13a1/Atg10/F2rl1/Ptcd2/Map3k1/Itga2/Plau/Cab39l/Lcp1/Itgbl1/Ccse…	Abl1/Amd1/Arid4a/Atf5/Atrx/Aurka/Aurkb/Bard1/Bcl3/Birc5/Brca2/Bub1/Bub3/Casp8ap2/Cbx1/Ccna2/Ccnb2/Ccnd1/Ccnf/Ccnt1/Cdc20/Cdc25a/Cdc25b/Cdc27/Cdc45/Cdc6/Cdc7/Cdk1/Cdk4/Cdkn1b/Cdkn2c/Cdkn3/Cenpa/Cenpe/Cenpf/Chaf1a/Chek1/Chmp1a/Cks1b/Cks2/Ctcf/Cul1/Cul3/Cul4a/Cul5/Dbf4/Ddx39/Dkc1/Dmd/Dr1/Dtymk/E2f1/E2f2/E2f3/E2f4/Efna5/Egf/Espl1/Ewsr1/Exo1/Ezh2/Fancc/Fbxo5/Foxn3/G3bp1/Gins2/Gspt1/H2afv/H2afx/H2afz/H…	0.294118
17	HALLMARK_MYC_TARGETS_V1	HALLMARK_MYC_TARGETS_V1	HALLMARK_MYC_TARGETS_V1	192	0.340694	1.6996	0.00210526	0.00619195	0.00273749	4182	tags=41%, list=23%, signal=32%	68988/14113/66973/20174/20810/67134/19385/11792/21781/68092/22194/67781/51797/20823/66235/11431/67089/381760/12567/13665/68011/66409/16828/12785/53381/19934/26440/30877/51788/20383/18393/20639/20641/12729/17463/66446/67204/26444/50995/68436/52530/27050/22327/18263/55949/59001/22171/19935/78523/12237/13877/56351/19988/26443/56150/13681/26754/103136/26441/66094/19899/268373/67097/19384/11757/15528/…	192	Prpf31/Fbl/Mrps18b/Ruvbl2/Srm/Nop56/Ranbp1/Apex1/Tfdp1/Ncbp2/Ube2e1/Ilf2/Ctps/Ssb/Eif1ax/Acp1/Psmc6/Ssbp1/Cdk4/Eif2s1/Snrpg/Rsl1d1/Ldha/Cnbp/Prdx4/Rpl22/Psma1/Gnl3/H2afz/Srsf3/Orc2/Snrpb2/Snrpd1/Clns1a/Psmd7/Exosc7/Eif2s2/Psma7/Uba2/Rpl34/Nhp2/Rps3/Vbp1/Odc1/Eef1b2/Pole3/Tyms/Mrpl23/Mrpl9/Bub3/Erh/Ptges3/Rpl6/Psma6/Mad2l1/Eif4a1/Cops5/Pwp1/Psma4/Lsm7/Rpl18/Ppia/Rps10/Ran/Prdx3/Hspe1/Cox5a/Ifrd1/A…	79	Hspe1/Eef1b2/Eprs/Cops5/Hspd1/Orc2/Ddx18/Mcm6/Hnrnpu/Hddc2/Hdac2/Snrpd3/Pwp1/Nap1l1/Cdk4/Ptges3/Ddx21/Lsm7/Slc25a3/Cct2/Xpot/Cdk2/Sf3a1/Ppia/Cct4/Xpo1/Rack1/Nhp2/Vdac1/G3bp1/Ywhae/Srsf1/Phb/Psmb3/Psmd3/Pold2/Npm1/Canx/Eif4a1/C1qbp/Kpnb1/Kpna2/Srsf2/Odc1/Psma6/Eif2s1/Ywhaq/Acp1/Ifrd1/Erh/Psma2/Iars/Dek/Fam120a/Nop16/Psmc6/Apex1/Ube2e1/Gnl3/Hnrnpc/Myc/Cyc1/Xrcc6/Hnrnpa1/Cct5/Pabpc1/Eif3d/Ncbp2/Tomm…	Abl1/Amd1/Arid4a/Atf5/Atrx/Aurka/Aurkb/Bard1/Bcl3/Birc5/Brca2/Bub1/Bub3/Casp8ap2/Cbx1/Ccna2/Ccnb2/Ccnd1/Ccnf/Ccnt1/Cdc20/Cdc25a/Cdc25b/Cdc27/Cdc45/Cdc6/Cdc7/Cdk1/Cdk4/Cdkn1b/Cdkn2c/Cdkn3/Cenpa/Cenpe/Cenpf/Chaf1a/Chek1/Chmp1a/Cks1b/Cks2/Ctcf/Cul1/Cul3/Cul4a/Cul5/Dbf4/Ddx39/Dkc1/Dmd/Dr1/Dtymk/E2f1/E2f2/E2f3/E2f4/Efna5/Egf/Espl1/Ewsr1/Exo1/Ezh2/Fancc/Fbxo5/Foxn3/G3bp1/Gins2/Gspt1/H2afv/H2afx/H2afz/H…	0.411458
18	HALLMARK_TNFA_SIGNALING_VIA_NFKB	HALLMARK_TNFA_SIGNALING_VIA_NFKB	HALLMARK_TNFA_SIGNALING_VIA_NFKB	191	-0.366782	-1.78974	0.00379507	0.0102596	0.00453581	1580	tags=22%, list=9%, signal=20%	18793/12609/20893/19347/12227/13653/21664/20698/240672/12226/229055/21930/12051/20971/67035/16601/21815/71586/18626/22151/14345/15958/19696/14284/20393/70789/21354/56336/56706/18412/16476/12608/14281/319520/14595/211770/22695/65112/170768/74646/17210/19252	191	Plaur/Cebpd/Bhlhe40/Dennd5a/Btg2/Egr1/Phlda1/Sphk1/Dusp5/Btg1/Zbtb10/Tnfaip6/Bcl3/Sdc4/Dnajb4/Klf9/Tgif1/Ifih1/Per1/Tubb2a/Fut4/Ifit2/Rel/Fosl2/Sgk1/Kynu/Tap1/B4galt5/Ccnl1/Sqstm1/Jun/Cebpb/Fos/Dusp4/B4galt1/Trib1/Zfp36/Pmepa1/Pfkfb3/Spsb1/Mcl1/Dusp1	42	Cflar/Ackr3/Serpinb2/Serpinb8/Ptgs2/Lamb3/Msc/Btg2/Ier5/Atf3/G0s2/Sgk1/Egr2/Icosl/Gadd45b/Btg1/Atp2b1/Phlda1/Tnfaip3/Marcks/Dram1/Il12b/Gfpt2/Irf1/Map2k3/Per1/Ccl12/Ccl4/Eif1/Stat5a/Sphk1/Plek/Rel/Sqstm1/Tnip1/Kdm6b/Ccl5/Slc16a6/Socs3/Nampt/Fos/Tnfaip2/Rhob/Id2/Nfkbia/Klf6/Inhba/Edn1/Cd83/Ninj1/Plk2/Il6st/Tubb2a/Nfil3/F2rl1/Plau/Tsc22d1/Gch1/Gpr183/Trib1/Myc/Maff/Nr4a1/Ptger4/Il7r/Klf10/Snn/Cebpd…	Abl1/Amd1/Arid4a/Atf5/Atrx/Aurka/Aurkb/Bard1/Bcl3/Birc5/Brca2/Bub1/Bub3/Casp8ap2/Cbx1/Ccna2/Ccnb2/Ccnd1/Ccnf/Ccnt1/Cdc20/Cdc25a/Cdc25b/Cdc27/Cdc45/Cdc6/Cdc7/Cdk1/Cdk4/Cdkn1b/Cdkn2c/Cdkn3/Cenpa/Cenpe/Cenpf/Chaf1a/Chek1/Chmp1a/Cks1b/Cks2/Ctcf/Cul1/Cul3/Cul4a/Cul5/Dbf4/Ddx39/Dkc1/Dmd/Dr1/Dtymk/E2f1/E2f2/E2f3/E2f4/Efna5/Egf/Espl1/Ewsr1/Exo1/Ezh2/Fancc/Fbxo5/Foxn3/G3bp1/Gins2/Gspt1/H2afv/H2afx/H2afz/H…	0.219895
19	HALLMARK_KRAS_SIGNALING_DN	HALLMARK_KRAS_SIGNALING_DN	HALLMARK_KRAS_SIGNALING_DN	102	-0.386014	-1.69747	0.00389864	0.0102596	0.00453581	1884	tags=22%, list=10%, signal=19%	71773/54371/21415/546071/15139/75578/17858/19271/19125/227541/232078/27413/12227/15932/68916/20393/12021/17769/67426/235320/11944/58185	102	Ugt2b1/Chst2/Tcf7l1/Mast3/Hc/Fggy/Mx2/Ptprj/Prodh/Camk1d/Thnsl2/Abcb11/Btg2/Idua/Cdkal1/Sgk1/Bard1/Mthfr/Coq8a/Zbtb16/Atp4a/Rsad2	22	Igfbp2/Efhd1/Serpinb2/Klhdc8a/Mfsd6/Bard1/Pdcd1/Btg2/Coq8a/Tgfb2/Sgk1/Ifng/Edar/Slc29a3/Gamt/Slc16a7/Kcnmb1/Il12b/Gp1ba/Copz2/Gprc5c/Pdk2/Dtnb/Zc2hc1c/Rsad2/Ngb/Serpina10/Edn1/Cdkal1/Thrb/Itih3/Tgm1/Kmt2d/Snn/Ypel1/Cd80/Mx2/Mefv/Vpreb1/Prodh/Cldn8/Cyp39a1/Tff2/Msh5/Slc25a23/Synpo/Sptbn2/Entpd7/Cpeb3/Camk1d/Gtf3c5/Hc/Nr6a1/Nr4a2/Abcb11/Ptprj/Skil/Egf/Ptgfr/Fggy/Mthfr/Plag1/Cntfr/Fgfr3/Ugt2b35/Brdt…	Abl1/Amd1/Arid4a/Atf5/Atrx/Aurka/Aurkb/Bard1/Bcl3/Birc5/Brca2/Bub1/Bub3/Casp8ap2/Cbx1/Ccna2/Ccnb2/Ccnd1/Ccnf/Ccnt1/Cdc20/Cdc25a/Cdc25b/Cdc27/Cdc45/Cdc6/Cdc7/Cdk1/Cdk4/Cdkn1b/Cdkn2c/Cdkn3/Cenpa/Cenpe/Cenpf/Chaf1a/Chek1/Chmp1a/Cks1b/Cks2/Ctcf/Cul1/Cul3/Cul4a/Cul5/Dbf4/Ddx39/Dkc1/Dmd/Dr1/Dtymk/E2f1/E2f2/E2f3/E2f4/Efna5/Egf/Espl1/Ewsr1/Exo1/Ezh2/Fancc/Fbxo5/Foxn3/G3bp1/Gins2/Gspt1/H2afv/H2afx/H2afz/H…	0.215686
20	HALLMARK_XENOBIOTIC_METABOLISM	HALLMARK_XENOBIOTIC_METABOLISM	HALLMARK_XENOBIOTIC_METABOLISM	194	-0.314674	-1.53787	0.00573614	0.0143403	0.00633994	3642	tags=35%, list=20%, signal=28%	68801/12583/269378/22021/11669/23872/17750/13077/13836/14411/15486/223455/57436/21366/18984/76408/22370/18815/110208/22436/16424/225913/14377/80911/18563/23972/104086/76884/12780/16010/12499/14085/56376/104158/16480/66841/11816/108156/108037/106648/110213/71093/12359/13809/19128/74142/29811/11429/93732/19015/109900/14782/27273/11938/11761/16006/246277/18107/13076/13849/14865/70789/64898/56720/146…	194	Elovl5/Cdo1/Ahcy/Tpst1/Aldh2/Ets2/Mt2/Cyp1a2/Epha2/Slc6a12/Hsd17b2/March6/Gabarapl1/Slc6a6/Por/Abcc3/Vtn/Plg/Pgd/Xdh/Itih1/Tkfc/G6pc/Acox3/Pcx/Papss2/Cyp27a1/Cyfip2/Abcc2/Igfbp4/Entpd5/Fah/Pdlim5/Ces1d/Jup/Etfdh/Apoe/Mthfd1/Shmt2/Cyp4f15/Tmbim6/Atoh8/Cat/Enpep/Pros1/Lonp1/Ndrg2/Aco2/Acox2/Ppard/Asl/Gsr/Pdk4/Atp2a2/Aox1/Igfbp1/Csad/Nmt1/Cyp1a1/Ephx1/Gstm4/Kynu/Lpin2/Tdo2/Gclc/Tat/Gcnt2/Hnf4a	68	Gsta3/Il1r1/Aox1/Cyp27a1/Aldh9a1/Crp/Idh1/Hes6/Fmo1/Fmo3/Ephx1/Tgfb2/Hsd11b1/Esr1/Vnn1/Upb1/Igf1/Ptges3/Arg1/Man1a/Ddt/Gstt2/Shmt2/Igfbp1/Upp1/Sar1b/Vtn/Slc35b1/Igfbp4/G6pc/Nmt1/Ddc/Cyfip2/Leap2/Pemt/Tmem97/Abcc3/Jup/Acox1/Pycr1/Dcxr/Mthfd1/Arg2/Id2/Acp1/Dhrs7/Entpd5/Serpina6/Akr1c6/Akr1c21/Bphl/Gcnt2/Ninj1/Akr1c20/Fbp1/Mccc2/Abhd6/Itih4/Acox2/Itih1/Hacl1/Gch1/Ndrg2/Dhrs1/Aco2/Fbln1/Tmbim6/March6…	Abl1/Amd1/Arid4a/Atf5/Atrx/Aurka/Aurkb/Bard1/Bcl3/Birc5/Brca2/Bub1/Bub3/Casp8ap2/Cbx1/Ccna2/Ccnb2/Ccnd1/Ccnf/Ccnt1/Cdc20/Cdc25a/Cdc25b/Cdc27/Cdc45/Cdc6/Cdc7/Cdk1/Cdk4/Cdkn1b/Cdkn2c/Cdkn3/Cenpa/Cenpe/Cenpf/Chaf1a/Chek1/Chmp1a/Cks1b/Cks2/Ctcf/Cul1/Cul3/Cul4a/Cul5/Dbf4/Ddx39/Dkc1/Dmd/Dr1/Dtymk/E2f1/E2f2/E2f3/E2f4/Efna5/Egf/Espl1/Ewsr1/Exo1/Ezh2/Fancc/Fbxo5/Foxn3/G3bp1/Gins2/Gspt1/H2afv/H2afx/H2afz/H…	0.350515
21	HALLMARK_ANDROGEN_RESPONSE	HALLMARK_ANDROGEN_RESPONSE	HALLMARK_ANDROGEN_RESPONSE	93	-0.393187	-1.69309	0.0078125	0.0186012	0.00822368	3912	tags=42%, list=22%, signal=33%	14375/18048/22196/110651/68801/328365/56436/76267/192657/56376/19229/17761/20807/30960/218294/17289/16691/56228/69608/27057/14782/14679/83397/229055/11504/13714/71371/20393/14229/66884/17988/67760/12445/19012/16669/12010/14595/65112/19341	93	Xrcc6/Klk1b4/Ube2i/Rps6ka3/Elovl5/Zmiz1/Adrm1/Fads1/Ell2/Pdlim5/Ptk2b/Map7/Srf/Vapa/Cdc14b/Mertk/Krt8/Ube2j1/Sec24d/Ncoa4/Gsr/Gnai3/Akap12/Zbtb10/Adamts1/Elk4/Arid5b/Sgk1/Fkbp5/Appbp2/Ndrg1/Slc38a2/Ccnd3/Plpp1/Krt19/B2m/B4galt1/Pmepa1/Rab4a	39	Xrcc5/Acsl3/Elk4/Dbi/Uap1/Akap12/Map7/Sgk1/Arid5b/Appbp2/Krt19/Dnajb9/Actn1/Ptpn21/Akt1/Idi1/Ell2/Plpp1/Hmgcs1/Cdc14b/Iqgap2/Hmgcr/Ngly1/Zmiz1/Ncoa4/Tsc22d1/Ptk2b/Abcc4/Lifr/Ank/H1f0/Xrcc6/Ndrg1/Slc38a2/Krt8/Adamts1/Tmprss2/Ccnd3/Ube2i/Spdef/Fkbp5/Srf/Vapa/Myl12a/Srp19/Tnfaip8/Slc26a2/Lman1/Fads1/Rrp12/Itgav/B2m/Sord/Mertk/Adrm1/Stk39/Pmepa1/Zbtb10/Sec24d/Tpd52/Gnai3/Pdlim5/Ube2j1/Dhcr24/B4galt1/…	Abl1/Amd1/Arid4a/Atf5/Atrx/Aurka/Aurkb/Bard1/Bcl3/Birc5/Brca2/Bub1/Bub3/Casp8ap2/Cbx1/Ccna2/Ccnb2/Ccnd1/Ccnf/Ccnt1/Cdc20/Cdc25a/Cdc25b/Cdc27/Cdc45/Cdc6/Cdc7/Cdk1/Cdk4/Cdkn1b/Cdkn2c/Cdkn3/Cenpa/Cenpe/Cenpf/Chaf1a/Chek1/Chmp1a/Cks1b/Cks2/Ctcf/Cul1/Cul3/Cul4a/Cul5/Dbf4/Ddx39/Dkc1/Dmd/Dr1/Dtymk/E2f1/E2f2/E2f3/E2f4/Efna5/Egf/Espl1/Ewsr1/Exo1/Ezh2/Fancc/Fbxo5/Foxn3/G3bp1/Gins2/Gspt1/H2afv/H2afx/H2afz/H…	0.419355
22	HALLMARK_HEME_METABOLISM	HALLMARK_HEME_METABOLISM	HALLMARK_HEME_METABOLISM	172	-0.316737	-1.51519	0.0116054	0.0263759	0.0116609	3078	tags=30%, list=17%, signal=25%	66691/192657/67608/18563/229363/22439/21961/104015/211586/12234/15191/22228/11433/78938/12359/18023/71207/60611/11656/74136/233489/15467/107747/18519/338523/19358/27057/12013/17330/12380/56484/16599/226781/74104/12227/65246/20341/17524/69754/18115/68591/17896/56190/64898/13349/140780/14629/12445/13030/14317/71946	172	Gapvd1/Ell2/Narf/Pcx/Gmps/Xk/Tns1/Synj1/Tfdp2/Btrc/Hdgf/Ucp2/Acp5/Fbxo34/Cat/Nfe2l1/Nudt4/Foxj2/Alas2/Sec14l1/Picalm/Eif2ak1/Aldh1l1/Kat2b/Kdm7a/Rad23a/Ncoa4/Bach1/Minpp1/Cast/Foxo3/Klf3/Slc30a10/Abcb6/Btg2/Xpo7/Selenbp1/Mpp1/Fbxo7/Nnt/Mocos/Myl4/Rbm38/Lpin2/Ackr1/Bmp2k/Gclc/Ccnd3/Ctsb/Ftcd/Endod1	51	Ctse/Adipor1/Slc30a10/Slc30a1/Trak2/Tns1/Abcb6/Tmcc2/Btg2/Nek7/Mgst3/Ppox/Ackr1/Ftcd/Bsg/Fbxo7/Ccdc28a/Foxo3/Nudt4/P4ha2/Acsl6/Map2k3/Vezf1/Atp6v0a1/Myl4/Sec14l1/Narf/Fn3k/Osbp2/Slc22a4/Ctns/Nfe2l1/Ezh1/Slc4a1/Cdc27/Mboat2/Daam1/Glrx5/Mark3/Sptb/Aldh6a1/Ell2/Isca1/Cast/Nnt/Ncoa4/Fbxo34/Lrp10/Dcaf11/Khnyn/Ctsb/Bnip3l/Slc25a37/Dmtn/Xpo7/H1f0/Slc11a2/Nfe2/Tfrc/Cpox/Bach1/Synj1/Agpat4/Hagh/Ccnd3/Kat2…	Abl1/Amd1/Arid4a/Atf5/Atrx/Aurka/Aurkb/Bard1/Bcl3/Birc5/Brca2/Bub1/Bub3/Casp8ap2/Cbx1/Ccna2/Ccnb2/Ccnd1/Ccnf/Ccnt1/Cdc20/Cdc25a/Cdc25b/Cdc27/Cdc45/Cdc6/Cdc7/Cdk1/Cdk4/Cdkn1b/Cdkn2c/Cdkn3/Cenpa/Cenpe/Cenpf/Chaf1a/Chek1/Chmp1a/Cks1b/Cks2/Ctcf/Cul1/Cul3/Cul4a/Cul5/Dbf4/Ddx39/Dkc1/Dmd/Dr1/Dtymk/E2f1/E2f2/E2f3/E2f4/Efna5/Egf/Espl1/Ewsr1/Exo1/Ezh2/Fancc/Fbxo5/Foxn3/G3bp1/Gins2/Gspt1/H2afv/H2afx/H2afz/H…	0.296512
23	HALLMARK_CHOLESTEROL_HOMEOSTASIS	HALLMARK_CHOLESTEROL_HOMEOSTASIS	HALLMARK_CHOLESTEROL_HOMEOSTASIS	71	-0.378939	-1.57271	0.0137795	0.0299555	0.0132435	6846	tags=59%, list=38%, signal=37%	11658/11910/235293/69787/69590/18194/20775/16956/16987/68671/56473/71914/16835/20788/13360/16449/54140/12387/20239/60599/107503/14104/12759/18030/11305/110196/11747/60525/108767/19141/12411/63913/18793/11465/104174/11676/224530/231207/110006/12660/66071/74155	71	Alcam/Atf3/Sc5d/Anxa13/Gpx8/Nsdhl/Sqle/Lpl/Lss/Pcyt2/Fads2/Antxr2/Ldlr/Srebf2/Dhcr7/Jag1/Avpr1a/Ctnnb1/Atxn2/Trp53inp1/Atf5/Fasn/Clu/Nfil3/Abca2/Fdps/Anxa5/Acss2/Pnrc1/Lgmn/Cbs/Fam129a/Plaur/Actg1/Gldc/Aldoc/Acat3/Cpeb2/Gusb/Chka/Ethe1/Errfi1	42	Fam129a/Hsd17b7/Atf3/Lss/Avpr1a/Aldoc/Cxcl16/Tmem97/Actg1/Pcyt2/Fasn/Lgmn/Idi1/Hmgcs1/Nfil3/Hmgcr/Gpx8/Lgals3/Clu/Fdft1/Mal2/Sqle/Srebf2/Anxa13/Alcam/Acat3/Tnfrsf12a/Cbs/Stard4/Chka/Stx5a/Fads2/Gldc/Abca2/Acss2/Jag1/Trib3/Fabp5/Pmvk/S100a11/Adh4/Anxa5/Fdps/Gstm7/Trp53inp1/Errfi1/Pnrc1/Fbxo6/Cpeb2/Mvk/Atxn2/Cyp51/Gnai1/Antxr2/Gusb/Pparg/Cd9/Plaur/Ethe1/Ech1/Dhcr7/Atf5/Lpl/Mvd/Ldlr/Plscr1/Ctnnb1/Sc…	Abl1/Amd1/Arid4a/Atf5/Atrx/Aurka/Aurkb/Bard1/Bcl3/Birc5/Brca2/Bub1/Bub3/Casp8ap2/Cbx1/Ccna2/Ccnb2/Ccnd1/Ccnf/Ccnt1/Cdc20/Cdc25a/Cdc25b/Cdc27/Cdc45/Cdc6/Cdc7/Cdk1/Cdk4/Cdkn1b/Cdkn2c/Cdkn3/Cenpa/Cenpe/Cenpf/Chaf1a/Chek1/Chmp1a/Cks1b/Cks2/Ctcf/Cul1/Cul3/Cul4a/Cul5/Dbf4/Ddx39/Dkc1/Dmd/Dr1/Dtymk/E2f1/E2f2/E2f3/E2f4/Efna5/Egf/Espl1/Ewsr1/Exo1/Ezh2/Fancc/Fbxo5/Foxn3/G3bp1/Gins2/Gspt1/H2afv/H2afx/H2afz/H…	0.591549
25	HALLMARK_HEDGEHOG_SIGNALING	HALLMARK_HEDGEHOG_SIGNALING	HALLMARK_HEDGEHOG_SIGNALING	28	-0.487014	-1.63398	0.0180723	0.0361446	0.0159797	7591	tags=75%, list=42%, signal=44%	104001/18187/16728/12569/12934/14766/12571/18015/11423/12804/23872/17886/27494/21887/18815/22359/218397/12614/19206/18854/94190	28	Rtn1/Nrp2/L1cam/Cdk5r1/Dpysl2/Adgrg1/Cdk6/Nf1/Ache/Cntfr/Ets2/Myh9/Amot/Tle3/Plg/Vldlr/Rasa1/Celsr1/Ptch1/Pml/Ophn1	21	Nrp2/Hey2/Nf1/Cdk5r1/Rtn1/Ptch1/Rasa1/Dpysl2/Myh9/Celsr1/Ets2/Plg/Vegfa/Vldlr/Ldb1/Hey1/Cntfr/Tle1/Cdk6/Ache/Shh/Adgrg1/Thy1/Tle3/Pml/L1cam/Ophn1/Amot	Abl1/Amd1/Arid4a/Atf5/Atrx/Aurka/Aurkb/Bard1/Bcl3/Birc5/Brca2/Bub1/Bub3/Casp8ap2/Cbx1/Ccna2/Ccnb2/Ccnd1/Ccnf/Ccnt1/Cdc20/Cdc25a/Cdc25b/Cdc27/Cdc45/Cdc6/Cdc7/Cdk1/Cdk4/Cdkn1b/Cdkn2c/Cdkn3/Cenpa/Cenpe/Cenpf/Chaf1a/Chek1/Chmp1a/Cks1b/Cks2/Ctcf/Cul1/Cul3/Cul4a/Cul5/Dbf4/Ddx39/Dkc1/Dmd/Dr1/Dtymk/E2f1/E2f2/E2f3/E2f4/Efna5/Egf/Espl1/Ewsr1/Exo1/Ezh2/Fancc/Fbxo5/Foxn3/G3bp1/Gins2/Gspt1/H2afv/H2afx/H2afz/H…	0.75
24	HALLMARK_IL2_STAT5_SIGNALING	HALLMARK_IL2_STAT5_SIGNALING	HALLMARK_IL2_STAT5_SIGNALING	174	-0.309276	-1.47704	0.0174081	0.0361446	0.0159797	5175	tags=43%, list=29%, signal=31%	16188/12447/20148/15258/16001/12810/66395/18605/12168/20527/59026/12156/66616/17979/11746/12335/18810/23849/12833/11492/13601/17913/64138/19734/225010/269378/18030/229521/11905/57436/12577/16004/209378/16403/12520/68770/18755/14085/29809/212531/667034/66141/18550/16407/19206/17119/20430/68151/216197/21844/11622/114716/20893/24066/19347/16190/55932/94185/21664/19883/18451/71602/67547/17164/100604/…	174	Il3ra/Ccne1/Dhrs3/Hipk2/Igf1r/Coch/Ahnak/Enpp1/Bmpr2/Slc2a3/Huwe1/Bmp2/Snx9/Ncoa3/Anxa4/Capn3/Plec/Klf6/Col6a1/Adam19/Ecm1/Myo1c/Ctsz/Rgs16/Lclat1/Ahcy/Nfil3/Syt11/Serpinc1/Gabarapl1/Cdkn1c/Igf2r/Itih5/Itga6/Cd81/Phtf2/Prkch/Fah/Rabgap1l/Sh3bgrl2/Pnp2/Ifitm3/Furin/Itgae/Ptch1/Mxd1/Cyfip1/Wls/Ckap4/Tiam1/Ahr/Spred2/Bhlhe40/Spry4/Dennd5a/Il4ra/Gbp3/Tnfrsf21/Phlda1/Rora/P4ha1/Myo1e/Slc39a8/Mapkapk2/…	75	Il1r2/Il18r1/Bmpr2/Icos/Rgs16/Serpinc1/Sell/Selp/Cd48/Batf3/Fam126b/Ikzf2/Bcl2/Mapkapk2/Rabgap1l/Pou2f1/Uck2/Plagl1/Ifngr1/Smpdl3a/P4ha1/Gpx4/Gadd45b/Phlda1/Enpp1/Col6a1/Ckap4/Socs2/Ikzf4/Xbp1/Spred2/Adam19/Eno3/Itgae/Myo1c/Ptrh2/Cdc6/Cdc42se2/Cd79b/Odc1/Coch/Prkch/Batf/Gpr65/Rhob/Ahr/Arl4a/Klf6/Irf4/Cd83/F2rl2/Plpp1/Serpinb6a/Nfil3/Ptch1/Il3ra/Ptger2/Pnp2/Eef1akmt1/Amacr/Myc/Maff/Ndrg1/Plec/Il2r…	Abl1/Amd1/Arid4a/Atf5/Atrx/Aurka/Aurkb/Bard1/Bcl3/Birc5/Brca2/Bub1/Bub3/Casp8ap2/Cbx1/Ccna2/Ccnb2/Ccnd1/Ccnf/Ccnt1/Cdc20/Cdc25a/Cdc25b/Cdc27/Cdc45/Cdc6/Cdc7/Cdk1/Cdk4/Cdkn1b/Cdkn2c/Cdkn3/Cenpa/Cenpe/Cenpf/Chaf1a/Chek1/Chmp1a/Cks1b/Cks2/Ctcf/Cul1/Cul3/Cul4a/Cul5/Dbf4/Ddx39/Dkc1/Dmd/Dr1/Dtymk/E2f1/E2f2/E2f3/E2f4/Efna5/Egf/Espl1/Ewsr1/Exo1/Ezh2/Fancc/Fbxo5/Foxn3/G3bp1/Gins2/Gspt1/H2afv/H2afx/H2afz/H…	0.431034
26	HALLMARK_MYC_TARGETS_V2	HALLMARK_MYC_TARGETS_V2	HALLMARK_MYC_TARGETS_V2	55	0.389556	1.57163	0.0207039	0.0398153	0.0176025	2071	tags=29%, list=11%, signal=26%	67973/68493/59028/20810/27993/67134/72515/66164/15278/101612/12567/22256/69902/69071/338359/30877	55	Mphosph10/Ndufaf4/Rcl1/Srm/Imp4/Nop56/Wdr43/Nip7/Tfb2m/Grwd1/Cdk4/Ung/Mrto4/Tmem97/Supv3l1/Gnl3	16	Imp4/Hspe1/Hspd1/Ddx18/Tfb2m/Slc19a1/Cdk4/Supv3l1/Utp20/Pes1/Mybbp1a/Phb/Tbrg4/Npm1/Tmem97/Nop16/Gnl3/Ipo4/Myc/Mcm4/Wdr43/Bysl/Tcof1/Slc29a2/Rcl1/Pprc1/Nolc1/Rrp12/Sord/Dusp2/Nop56/Rabepk/Plk4/Ndufaf4/Map3k6/Srm/Mrto4/Ung/Noc4l/Pus1/Aimp2/Cbx3/Nop2/Hk2/Exosc5/Plk1/Grwd1/Mphosph10/Dctpp1/Mcm5/Farsa/Nip7/Ppan/Rrp9/Las1l	Abl1/Amd1/Arid4a/Atf5/Atrx/Aurka/Aurkb/Bard1/Bcl3/Birc5/Brca2/Bub1/Bub3/Casp8ap2/Cbx1/Ccna2/Ccnb2/Ccnd1/Ccnf/Ccnt1/Cdc20/Cdc25a/Cdc25b/Cdc27/Cdc45/Cdc6/Cdc7/Cdk1/Cdk4/Cdkn1b/Cdkn2c/Cdkn3/Cenpa/Cenpe/Cenpf/Chaf1a/Chek1/Chmp1a/Cks1b/Cks2/Ctcf/Cul1/Cul3/Cul4a/Cul5/Dbf4/Ddx39/Dkc1/Dmd/Dr1/Dtymk/E2f1/E2f2/E2f3/E2f4/Efna5/Egf/Espl1/Ewsr1/Exo1/Ezh2/Fancc/Fbxo5/Foxn3/G3bp1/Gins2/Gspt1/H2afv/H2afx/H2afz/H…	0.290909
28	HALLMARK_TGF_BETA_SIGNALING	HALLMARK_TGF_BETA_SIGNALING	HALLMARK_TGF_BETA_SIGNALING	51	-0.392259	-1.52269	0.0368217	0.065753	0.0290698	4984	tags=49%, list=27%, signal=36%	15258/12550/12168/12156/20481/12387/20482/21872/17127/12577/16477/20742/94093/75788/18550/21847/21825/13805/107951/21815/17125/94246/433759/16997/65112	51	Hipk2/Cdh1/Bmpr2/Bmp2/Ski/Ctnnb1/Skil/Tjp1/Smad3/Cdkn1c/Junb/Sptbn1/Trim33/Smurf1/Furin/Klf10/Thbs1/Eng/Cdk9/Tgif1/Smad1/Arid4b/Hdac1/Ltbp2/Pmepa1	25	Bmpr2/Sptbn1/Ppm1a/Id2/Ltbp2/Arid4b/Bmpr1a/Klf10/Ifngr2/Rab31/Tgif1/Apc/Smad7/Ppp1ca/Eng/Thbs1/Slc20a1/Bmp2/Fkbp1a/Id1/Cdk9/Acvr1/Pmepa1/Skil/Trim33/Bcar3/Ube2d3/Wwtr1/Map3k7/Tgfbr1/Id3/Hdac1/Ski/Ncor2/Serpine1/Smurf1/Hipk2/Tgfb1/Ppp1r15a/Tjp1/Furin/Cdkn1c/Cdh1/Fnta/Smad1/Junb/Rhoa/Ctnnb1/Smad3/Smad6/Xiap	Abl1/Amd1/Arid4a/Atf5/Atrx/Aurka/Aurkb/Bard1/Bcl3/Birc5/Brca2/Bub1/Bub3/Casp8ap2/Cbx1/Ccna2/Ccnb2/Ccnd1/Ccnf/Ccnt1/Cdc20/Cdc25a/Cdc25b/Cdc27/Cdc45/Cdc6/Cdc7/Cdk1/Cdk4/Cdkn1b/Cdkn2c/Cdkn3/Cenpa/Cenpe/Cenpf/Chaf1a/Chek1/Chmp1a/Cks1b/Cks2/Ctcf/Cul1/Cul3/Cul4a/Cul5/Dbf4/Ddx39/Dkc1/Dmd/Dr1/Dtymk/E2f1/E2f2/E2f3/E2f4/Efna5/Egf/Espl1/Ewsr1/Exo1/Ezh2/Fancc/Fbxo5/Foxn3/G3bp1/Gins2/Gspt1/H2afv/H2afx/H2afz/H…	0.490196
27	HALLMARK_MTORC1_SIGNALING	HALLMARK_MTORC1_SIGNALING	HALLMARK_MTORC1_SIGNALING	189	-0.283191	-1.38039	0.0360531	0.065753	0.0290698	3787	tags=33%, list=21%, signal=26%	22145/12330/15526/22375/68801/18030/107508/27360/21366/107476/76267/16993/19324/83671/15510/12575/22359/229363/56637/19192/68465/667034/104112/72157/65972/108037/103733/19141/12406/13806/14381/16414/20867/93692/63913/14751/56041/20893/14782/17436/11938/14433/192193/56772/12227/18451/18641/14149/20878/74185/66427/18107/74747/14385/12449/11674/18412/21991/14718/20135/14629/107869	189	Tuba4a/Canx/Hspa9/Wars/Elovl5/Nfil3/Eprs/Add3/Slc6a6/Acaca/Fads1/Lta4h/Rab1a/Sytl2/Hspd1/Cdkn1a/Vldlr/Gmps/Gsk3b/Psme3/Adipor2/Pnp2/Acly/Pgm2/Ifi30/Shmt2/Tubg1/Lgmn/Serpinh1/Eno1/G6pdx/Itgb2/Stip1/Glrx/Fam129a/Gpi1/Uso1/Bhlhe40/Gsr/Me1/Atp2a2/Gapdh/Edem1/Mllt11/Btg2/P4ha1/Pfkl/Fdxr/Aurka/Gbe1/Cyb5b/Nmt1/Ddit4/Slc37a4/Ccnf/Aldoa/Sqstm1/Tpi1/Got1/Rrm2/Gclc/Cth	62	Hspe1/Acsl3/Uchl5/Fam129a/Eprs/Cops5/Hspd1/Idh1/Igfbp5/Tuba4a/Actr3/Cxcr4/Btg2/Cacybp/P4ha1/Ppa1/Itgb2/Txnrd1/Lta4h/Ddit3/Ddit4/Pfkl/Tbk1/Shmt2/Xbp1/Ykt6/Ppia/Rab1a/Map2k3/Acaca/Tubg1/Psme3/Nmt1/Psmd12/Slc9a3r1/Pno1/Actr2/Slc1a4/Ccng1/Sqstm1/Canx/Hspa4/Tmem97/Atp5g1/Acly/Fdxr/Rrm2/Nampt/Psma3/Ifrd1/Egln3/Atp6v1d/Rdh11/Lgmn/Wars/Idi1/Glrx/Dhfr/Hmgcs1/Ssr1/Eef1e1/Nfil3/Polr3g/Hmgcr/Psmc6/Pnp2/Nufip…	Abl1/Amd1/Arid4a/Atf5/Atrx/Aurka/Aurkb/Bard1/Bcl3/Birc5/Brca2/Bub1/Bub3/Casp8ap2/Cbx1/Ccna2/Ccnb2/Ccnd1/Ccnf/Ccnt1/Cdc20/Cdc25a/Cdc25b/Cdc27/Cdc45/Cdc6/Cdc7/Cdk1/Cdk4/Cdkn1b/Cdkn2c/Cdkn3/Cenpa/Cenpe/Cenpf/Chaf1a/Chek1/Chmp1a/Cks1b/Cks2/Ctcf/Cul1/Cul3/Cul4a/Cul5/Dbf4/Ddx39/Dkc1/Dmd/Dr1/Dtymk/E2f1/E2f2/E2f3/E2f4/Efna5/Egf/Espl1/Ewsr1/Exo1/Ezh2/Fancc/Fbxo5/Foxn3/G3bp1/Gins2/Gspt1/H2afv/H2afx/H2afz/H…	0.328042
29	HALLMARK_DNA_REPAIR	HALLMARK_DNA_REPAIR	HALLMARK_DNA_REPAIR	144	0.277687	1.33012	0.0384615	0.066313	0.0293173	4923	tags=42%, list=27%, signal=31%	69241/67996/68092/14156/71991/235459/66653/330959/67897/17749/107986/19891/20908/68240/72269/382985/67967/194309/67710/66420/50773/66467/24075/56334/98985/105446/69920/66406/79059/209357/70456/19365/22171/12856/20022/20021/20922/66162/20016/20018/66679/268395/21681/26370/69745/69833/14923/59022/66464/69263/57813/18588/52696/16434/625249/19718/18100/245841/21343/56438	144	Polr2d/Srsf6/Ncbp2/Fen1/Ercc8/Gtf2a2/Brf2/Snapc5/Rnmt/Polr2k/Ddb2/Rpa2/Stx3/Rpa3/Cda/Rrm2b/Pold3/Vps37d/Polr2g/Polr2e/Nt5c/Gtf2h5/Taf10/Tmed2/Clp1/Gmpr2/Polr2i/Sac3d1/Nme3/Gtf2h3/Mpc2/Rad52/Tyms/Cox17/Polr2j/Polr2c/Supt4a/Bola2/Polr1c/Polr1d/Rae1/Mpg/Alyref/Cetn2/Pold4/Polr2f/Guk1/Edf1/Taf12/Rfc3/Tk2/Pde6g/Zwint/Itpa/Gpx4/Rfc2/Mrpl40/Polr2h/Taf6/Rbx1	60	Ercc5/Mpc2/Rev3l/Zwint/Gpx4/Prim1/Polr2e/Mpg/Trp53/Supt4a/Guk1/Polr2a/Nt5c/Cant1/Pde6g/Alyref/Cmpk2/Ercc8/Ccno/Rala/Pnp2/Gmpr2/Dad1/Polr2k/Zfp707/Polr2f/Rbx1/Tarbp2/Rrm2b/Adcy6/Aaas/Ercc4/Polr2h/Ncbp2/Hcls1/Cox17/Dgcr8/Mrpl40/Rfc4/Umps/Gtf2h5/Nme3/Nelfe/Nme4/Znrd1/Polh/Polr1c/Gtf2f1/Polr2d/Ercc3/Dctn4/Rnmt/Pold4/Ddb1/Pola2/Sac3d1/Polr2g/Fen1/Stx3/Ak3/Poll/Edf1/Ak1/Ssrp1/Cstf3/Rad51/Dut/Itpa/Srsf6…	Abl1/Amd1/Arid4a/Atf5/Atrx/Aurka/Aurkb/Bard1/Bcl3/Birc5/Brca2/Bub1/Bub3/Casp8ap2/Cbx1/Ccna2/Ccnb2/Ccnd1/Ccnf/Ccnt1/Cdc20/Cdc25a/Cdc25b/Cdc27/Cdc45/Cdc6/Cdc7/Cdk1/Cdk4/Cdkn1b/Cdkn2c/Cdkn3/Cenpa/Cenpe/Cenpf/Chaf1a/Chek1/Chmp1a/Cks1b/Cks2/Ctcf/Cul1/Cul3/Cul4a/Cul5/Dbf4/Ddx39/Dkc1/Dmd/Dr1/Dtymk/E2f1/E2f2/E2f3/E2f4/Efna5/Egf/Espl1/Ewsr1/Exo1/Ezh2/Fancc/Fbxo5/Foxn3/G3bp1/Gins2/Gspt1/H2afv/H2afx/H2afz/H…	0.416667
31	HALLMARK_APOPTOSIS	HALLMARK_APOPTOSIS	HALLMARK_APOPTOSIS	150	-0.284702	-1.33135	0.0584795	0.0919118	0.0406347	3034	tags=36%, list=17%, signal=30%	18646/12156/11518/54140/12387/12494/14863/20740/67442/11820/19401/18791/12759/12371/16004/18611/15502/12575/99586/14061/18596/12028/66141/19697/19165/19164/22334/18569/13867/12111/65111/14083/12389/14782/14062/12227/74006/14149/12189/72168/12048/14778/21354/18412/16476/18003/13730/21858/12366/227753/17390/21859/107869/17210	150	Prf1/Bmp2/Add1/Avpr1a/Ctnnb1/Cd38/Gstm2/Sptan1/Retsat/App/Rara/Plat/Clu/Casp9/Igf2r/Pea15a/Dnaja1/Cdkn1a/Dpyd/F2/Pdgfrb/Bax/Ifitm3/Rela/Psen2/Psen1/Vdac2/Pdcd4/Erbb3/Bgn/Dap3/Ptk2/Cav1/Gsr/F2r/Btg2/Dnm1l/Fdxr/Brca1/Aifm3/Bcl2l1/Gpx3/Tap1/Sqstm1/Jun/Nedd9/Emp1/Timp2/Casp2/Gsn/Mmp2/Timp3/Cth/Mcl1	54	Cflar/Casp8/Rnasel/Btg2/Fasl/Pea15a/Psen2/Tgfb2/Atf3/Ifngr1/Prf1/Gpx4/Gadd45b/Timp3/Dcn/Lum/Avpr1a/Ddit3/Gna15/Erbb3/Cdk2/Ppp3r1/Irf1/Gpx3/Erbb2/Rara/Nefh/Sqstm1/Top2a/Brca1/Fdxr/Timp2/Psen1/Rhob/Nedd9/F2r/Vdac2/Lgals3/Bcl2l2/Clu/Dnajc3/Gch1/Bnip3l/Ank/Dap/H1f0/Bik/Tspo/Krt18/Igfbp6/Ptk2/Aifm3/Sod1/Crebbp/Dnm1l/Btg3/App/Sod2/Cdkn1a/Tap1/Ier3/Igf2r/Tnfrsf12a/Tnf/Pdgfrb/Pmaip1/Smad7/Rock1/Etf1/Cd14…	Abl1/Amd1/Arid4a/Atf5/Atrx/Aurka/Aurkb/Bard1/Bcl3/Birc5/Brca2/Bub1/Bub3/Casp8ap2/Cbx1/Ccna2/Ccnb2/Ccnd1/Ccnf/Ccnt1/Cdc20/Cdc25a/Cdc25b/Cdc27/Cdc45/Cdc6/Cdc7/Cdk1/Cdk4/Cdkn1b/Cdkn2c/Cdkn3/Cenpa/Cenpe/Cenpf/Chaf1a/Chek1/Chmp1a/Cks1b/Cks2/Ctcf/Cul1/Cul3/Cul4a/Cul5/Dbf4/Ddx39/Dkc1/Dmd/Dr1/Dtymk/E2f1/E2f2/E2f3/E2f4/Efna5/Egf/Espl1/Ewsr1/Exo1/Ezh2/Fancc/Fbxo5/Foxn3/G3bp1/Gins2/Gspt1/H2afv/H2afx/H2afz/H…	0.36
32	HALLMARK_ADIPOGENESIS	HALLMARK_ADIPOGENESIS	HALLMARK_ADIPOGENESIS	192	-0.260172	-1.2696	0.0588235	0.0919118	0.0406347	3353	tags=30%, list=18%, signal=24%	225028/12053/18984/26926/28169/209378/116848/223775/70335/102693/68653/56298/14085/14732/11804/14792/14571/68465/104112/18606/20168/16443/17448/11816/72157/22228/102247/12359/56085/18569/22628/57875/22273/12896/235339/11429/12974/52538/17436/22340/19218/13850/18641/19043/74185/18107/11836/13830/23943/13350/14778/11674/13358/21351/13120/170768/268301	192	Map4k3/Bcl6/Por/Aifm1/Agpat3/Itih5/Baz2a/Pim3/Reep6/Phldb1/Samm50/Atl2/Fah/Gpam/Aplp2/Lpcat3/Gpd2/Adipor2/Acly/Enpp2/Rtn3/Itsn1/Mdh2/Apoe/Pgm2/Ucp2/Gpat4/Cat/Ubqln1/Pdcd4/Ywhag/Angptl4/Uqcrc1/Cpt2/Dlat/Aco2/Cs/Acaa2/Me1/Vegfb/Ptger3/Ephx2/Pfkl/Ppm1b/Gbe1/Nmt1/Araf/Stom/Esyt1/Dgat1/Gpx3/Aldoa/Slc25a1/Taldo1/Cyp4b1/Pfkfb3/Sowahc	57	Hibch/Ppp1r15b/Mrpl15/Nabp1/Idh1/Acadl/Mgst3/Sdhc/Marc2/Ifngr1/Lama4/Sowahc/Chchd10/Slc19a1/Gpx4/Reep6/Baz2a/Cs/Itga7/Ddt/Pfkl/Agpat3/Uqcr11/Esyt1/Gpx3/Dhrs7b/Rab34/Tob1/Stat5a/Nmt1/Slc25a10/Uqcr10/Ltc4s/Uqcrq/Pemt/Acly/Acox1/Gphn/Pqlc3/Dld/Arl4a/Dnajb9/Dhrs7/Rreb1/Omd/Ubqln1/Nkiras1/Sncg/Ghitm/Ephx2/Dnajc15/Lifr/Cmbl/Cyc1/Aco2/Samm50/Pim3/Angpt1/Enpp2/Dgat1/Tst/Adcy6/Adipoq/Mylk/Gbe1/Sod1/Mrap/I…	Abl1/Amd1/Arid4a/Atf5/Atrx/Aurka/Aurkb/Bard1/Bcl3/Birc5/Brca2/Bub1/Bub3/Casp8ap2/Cbx1/Ccna2/Ccnb2/Ccnd1/Ccnf/Ccnt1/Cdc20/Cdc25a/Cdc25b/Cdc27/Cdc45/Cdc6/Cdc7/Cdk1/Cdk4/Cdkn1b/Cdkn2c/Cdkn3/Cenpa/Cenpe/Cenpf/Chaf1a/Chek1/Chmp1a/Cks1b/Cks2/Ctcf/Cul1/Cul3/Cul4a/Cul5/Dbf4/Ddx39/Dkc1/Dmd/Dr1/Dtymk/E2f1/E2f2/E2f3/E2f4/Efna5/Egf/Espl1/Ewsr1/Exo1/Ezh2/Fancc/Fbxo5/Foxn3/G3bp1/Gins2/Gspt1/H2afv/H2afx/H2afz/H…	0.296875
30	HALLMARK_UV_RESPONSE_UP	HALLMARK_UV_RESPONSE_UP	HALLMARK_UV_RESPONSE_UP	144	-0.288675	-1.33088	0.0570866	0.0919118	0.0406347	2357	tags=25%, list=13%, signal=22%	20182/18747/59045/18550/110213/110960/20867/81489/18391/66168/17387/14228/15018/12227/12226/231327/66427/18213/14964/13076/13849/15512/71765/13350/12799/14778/11674/21354/18753/235674/18412/12660/14281/12445/13039/22174	144	Rxrb/Prkaca/Stard3/Furin/Tmbim6/Tars/Stip1/Dnajb1/Sigmar1/Grina/Mmp14/Fkbp4/H2-Q7/Btg2/Btg1/Ppat/Cyb5b/Ntrk3/H2-D1/Cyp1a1/Ephx1/Hspa2/Klhdc3/Dgat1/Cnp/Gpx3/Aldoa/Tap1/Prkcd/Acaa1b/Sqstm1/Chka/Fos/Ccnd3/Ctsl/Tyro3	36	Plcl1/Igfbp2/Cyb5r1/Creg1/Tgfbrap1/Gls/Tuba4a/Stk25/Btg2/Fmo1/Hnrnpu/Ephx1/Atf3/Cdc34/Bsg/Btg1/Amd1/Ddx21/Cdk2/Ykt6/Mgat1/Irf1/Gpx3/Dlg4/Arrb2/Stard3/Cnp/Sqstm1/Polg2/Hspa2/Fos/Eif5/Rhob/Nfkbia/Il6st/Cltb/Ctsl/Ppif/Parp2/Mmp14/Prkcd/Gch1/Atp6v1c1/Grina/Tmbim6/Nr4a1/Tars/Ago2/Dgat1/Tst/Polr2h/Tfrc/Clcn2/Rfc4/Ppp1r2/Hspa13/Btg3/Sod2/Rxrb/Tap1/H2-D1/H2-Q2/H2-Q7/H2-Q10/H2-M3/Ccnd3/Epcam/Bak1/Wiz/Apom…	Abl1/Amd1/Arid4a/Atf5/Atrx/Aurka/Aurkb/Bard1/Bcl3/Birc5/Brca2/Bub1/Bub3/Casp8ap2/Cbx1/Ccna2/Ccnb2/Ccnd1/Ccnf/Ccnt1/Cdc20/Cdc25a/Cdc25b/Cdc27/Cdc45/Cdc6/Cdc7/Cdk1/Cdk4/Cdkn1b/Cdkn2c/Cdkn3/Cenpa/Cenpe/Cenpf/Chaf1a/Chek1/Chmp1a/Cks1b/Cks2/Ctcf/Cul1/Cul3/Cul4a/Cul5/Dbf4/Ddx39/Dkc1/Dmd/Dr1/Dtymk/E2f1/E2f2/E2f3/E2f4/Efna5/Egf/Espl1/Ewsr1/Exo1/Ezh2/Fancc/Fbxo5/Foxn3/G3bp1/Gins2/Gspt1/H2afv/H2afx/H2afz/H…	0.25
33	HALLMARK_PANCREAS_BETA_CELLS	HALLMARK_PANCREAS_BETA_CELLS	HALLMARK_PANCREAS_BETA_CELLS	17	-0.488473	-1.42041	0.0836735	0.123721	0.0546975	4082	tags=53%, list=23%, signal=41%	20910/77766/13482/20526/18770/103988/16658/56458/23797	17	Stxbp1/Elp4/Dpp4/Slc2a2/Pklr/Gck/Mafb/Foxo1/Akt3	9	Srp9/Akt3/Gck/Spcs1/Lmo2/Pax6/Stxbp1/Dpp4/Elp4/Srp14/Foxa2/Mafb/Slc2a2/Foxo1/Pklr/Hnf1a/Sec11a	Abl1/Amd1/Arid4a/Atf5/Atrx/Aurka/Aurkb/Bard1/Bcl3/Birc5/Brca2/Bub1/Bub3/Casp8ap2/Cbx1/Ccna2/Ccnb2/Ccnd1/Ccnf/Ccnt1/Cdc20/Cdc25a/Cdc25b/Cdc27/Cdc45/Cdc6/Cdc7/Cdk1/Cdk4/Cdkn1b/Cdkn2c/Cdkn3/Cenpa/Cenpe/Cenpf/Chaf1a/Chek1/Chmp1a/Cks1b/Cks2/Ctcf/Cul1/Cul3/Cul4a/Cul5/Dbf4/Ddx39/Dkc1/Dmd/Dr1/Dtymk/E2f1/E2f2/E2f3/E2f4/Efna5/Egf/Espl1/Ewsr1/Exo1/Ezh2/Fancc/Fbxo5/Foxn3/G3bp1/Gins2/Gspt1/H2afv/H2afx/H2afz/H…	0.529412
34	HALLMARK_INFLAMMATORY_RESPONSE	HALLMARK_INFLAMMATORY_RESPONSE	HALLMARK_INFLAMMATORY_RESPONSE	169	-0.264327	-1.26262	0.08413	0.123721	0.0546975	3887	tags=31%, list=21%, signal=25%	12986/23849/14745/67972/19734/108078/20354/16561/17096/56436/74442/54371/13733/380713/15451/16197/12575/16402/192187/19697/19164/17119/142980/52118/11622/17387/235574/12267/18793/19106/16190/50498/11938/11308/14679/216799/12227/20698/21930/11535/69550/11988/16185/16416/20312/17069/21938/56212/20266/15975/26362/16822/54123	169	Csf3r/Klf6/Lpar1/Atp2b1/Rgs16/Olr1/Sema4d/Kif1b/Lyn/Adrm1/Sgms2/Chst2/Adgre1/Scarf1/Hpn/Il7r/Cdkn1a/Itga5/Stab1/Rela/Psen1/Mxd1/Tlr3/Pvr/Ahr/Mmp14/Atp2c1/C3ar1/Plaur/Eif2ak2/Il4ra/Ebi3/Atp2a2/Abi1/Gnai3/Nlrp3/Btg2/Sphk1/Tnfaip6/Adm/Bst2/Slc7a2/Il2rb/Itgb3/Cx3cl1/Ly6e/Tnfrsf1b/Rhog/Scn1b/Ifnar1/Axl/Lcp2/Irf7	53	Il1r1/Il18r1/Il18rap/Rgs16/Sele/Sell/Cd48/Fzd5/Marco/Cd55/Btg2/Rgs1/Icosl/Atp2b1/Gna15/Osm/Lcp2/Il12b/Irf1/Nlrp3/Adora2b/Pik3r5/Gp1ba/Scarf1/Ccl7/Ccl12/Itgb3/Kcnj2/Sphk1/Ccl5/Ccr7/Nampt/Hif1a/Psen1/Ahr/Nfkbia/Gpr132/Itgb8/Klf6/Inhba/Edn1/Rnf144b/Sema4d/Ptger2/Mmp14/Stab1/Gch1/Gpr183/Myc/Ly6e/Acvr1b/Ptger4/Osmr/Il7r/Il2rb/Slc11a2/Itga5/Dcbld2/Ifnar1/Ifngr2/Mefv/Cdkn1a/Tapbp/Gabbr1/Ebi3/Tnfsf9/Adgr…	Abl1/Amd1/Arid4a/Atf5/Atrx/Aurka/Aurkb/Bard1/Bcl3/Birc5/Brca2/Bub1/Bub3/Casp8ap2/Cbx1/Ccna2/Ccnb2/Ccnd1/Ccnf/Ccnt1/Cdc20/Cdc25a/Cdc25b/Cdc27/Cdc45/Cdc6/Cdc7/Cdk1/Cdk4/Cdkn1b/Cdkn2c/Cdkn3/Cenpa/Cenpe/Cenpf/Chaf1a/Chek1/Chmp1a/Cks1b/Cks2/Ctcf/Cul1/Cul3/Cul4a/Cul5/Dbf4/Ddx39/Dkc1/Dmd/Dr1/Dtymk/E2f1/E2f2/E2f3/E2f4/Efna5/Egf/Espl1/Ewsr1/Exo1/Ezh2/Fancc/Fbxo5/Foxn3/G3bp1/Gins2/Gspt1/H2afv/H2afx/H2afz/H…	0.313609
35	HALLMARK_WNT_BETA_CATENIN_SIGNALING	HALLMARK_WNT_BETA_CATENIN_SIGNALING	HALLMARK_WNT_BETA_CATENIN_SIGNALING	37	-0.388373	-1.41255	0.0882353	0.12605	0.0557276	6578	tags=54%, list=36%, signal=35%	17869/14362/19664/20602/12444/27412/15184/18222/16449/12387/13388/27373/19206/19165/14534/103806/59287/19015/18128/11491	37	Myc/Fzd1/Rbpj/Ncor2/Ccnd2/Peg12/Hdac5/Numb/Jag1/Ctnnb1/Dll1/Csnk1e/Ptch1/Psen2/Kat2a/Maml1/Ncstn/Ppard/Notch1/Adam17	20	Ncstn/Psen2/Hdac2/Hey2/Trp53/Dvl2/Axin2/Maml1/Tcf7/Kat2a/Hdac5/Adam17/Numb/Ptch1/Myc/Skp2/Csnk1e/Axin1/Ppard/Notch4/Dll1/Fzd8/Notch1/Jag1/Hey1/Rbpj/Fzd1/Gnai1/Ncor2/Cul1/Hdac11/Wnt5b/Ccnd2/Peg12/Dkk4/Nkd1/Ctnnb1	Abl1/Amd1/Arid4a/Atf5/Atrx/Aurka/Aurkb/Bard1/Bcl3/Birc5/Brca2/Bub1/Bub3/Casp8ap2/Cbx1/Ccna2/Ccnb2/Ccnd1/Ccnf/Ccnt1/Cdc20/Cdc25a/Cdc25b/Cdc27/Cdc45/Cdc6/Cdc7/Cdk1/Cdk4/Cdkn1b/Cdkn2c/Cdkn3/Cenpa/Cenpe/Cenpf/Chaf1a/Chek1/Chmp1a/Cks1b/Cks2/Ctcf/Cul1/Cul3/Cul4a/Cul5/Dbf4/Ddx39/Dkc1/Dmd/Dr1/Dtymk/E2f1/E2f2/E2f3/E2f4/Efna5/Egf/Espl1/Ewsr1/Exo1/Ezh2/Fancc/Fbxo5/Foxn3/G3bp1/Gins2/Gspt1/H2afv/H2afx/H2afz/H…	0.540541
36	HALLMARK_OXIDATIVE_PHOSPHORYLATION	HALLMARK_OXIDATIVE_PHOSPHORYLATION	HALLMARK_OXIDATIVE_PHOSPHORYLATION	194	0.238844	1.19568	0.110647	0.153677	0.0679413	5065	tags=47%, list=28%, signal=35%	67834/21854/110446/67460/13063/381511/11364/14148/57279/15159/223696/16828/66335/110842/211253/11958/338359/170718/12867/66108/13382/30056/66142/27395/12864/27425/64704/109672/12856/67003/55951/66594/66925/66416/53375/54405/66419/56451/17991/67126/66290/67942/57423/66091/30057/66152/68194/66576/66916/110323/17713/11757/17992/30055/230075/22272/24030/68375/93747/11957/12857/12859/13177/69833/12858…	194	Idh3a/Timm17a/Acat1/Decr1/Cycs/Pdp1/Acadm/Fdx1/Slc25a20/Hccs/Tomm22/Ldha/Atp6v1c1/Etfa/Mtrf1/Atp5k/Supv3l1/Idh3b/Cox7c/Ndufa9/Dld/Timm9/Cox7b/Mrpl15/Cox6c/Atp5l/Htra2/Cyb5a/Cox17/Uqcrc2/Mpc1/Uqcr11/Sdhd/Ndufa7/Mtx2/Ndufa1/Mrpl11/Suclg1/Ndufa2/Atp5e/Atp6v1g1/Atp5g2/Atp5j2/Ndufa3/Timm8b/Uqcr10/Ndufb4/Uqcrh/Ndufb7/Cox6b1/Grpel1/Prdx3/Ndufa4/Timm13/Ndufb6/Uqcrq/Mrps12/Ndufa8/Echs1/Atp5j/Cox4i1/Cox5b/…	92	Atp6v1h/Cox5b/Ndufb3/Mrpl15/Ndufs1/Idh1/Timm17a/Atp1b1/Mgst3/Sdhc/Ndufs2/Fh1/Gpx4/Atp5d/Ndufs7/Atp5b/Cs/Supv3l1/Uqcr11/Timm13/Slc25a3/Ogdh/Vdac1/Rhot1/Cox11/Uqcr10/Mdh1/Uqcrq/Cox10/Acadvl/Slc25a11/Atp5g1/Atp5h/Dlst/Dld/Timm9/Atp6v1d/Aldh6a1/Nqo2/Uqcrfs1/Isca1/Uqcrb/Mtrr/Ndufs6/Sdha/Cox7c/Ndufs4/Mrps30/Nnt/Vdac2/Glud1/Oxa1l/Sucla2/Mtrf1/Pdhb/Atp6v1c1/Cyc1/Polr2f/Tomm22/Aco2/Cox6c/Ndufa6/Cyb5r3/Atp…	Abl1/Amd1/Arid4a/Atf5/Atrx/Aurka/Aurkb/Bard1/Bcl3/Birc5/Brca2/Bub1/Bub3/Casp8ap2/Cbx1/Ccna2/Ccnb2/Ccnd1/Ccnf/Ccnt1/Cdc20/Cdc25a/Cdc25b/Cdc27/Cdc45/Cdc6/Cdc7/Cdk1/Cdk4/Cdkn1b/Cdkn2c/Cdkn3/Cenpa/Cenpe/Cenpf/Chaf1a/Chek1/Chmp1a/Cks1b/Cks2/Ctcf/Cul1/Cul3/Cul4a/Cul5/Dbf4/Ddx39/Dkc1/Dmd/Dr1/Dtymk/E2f1/E2f2/E2f3/E2f4/Efna5/Egf/Espl1/Ewsr1/Exo1/Ezh2/Fancc/Fbxo5/Foxn3/G3bp1/Gins2/Gspt1/H2afv/H2afx/H2afz/H…	0.474227
37	HALLMARK_ANGIOGENESIS	HALLMARK_ANGIOGENESIS	HALLMARK_ANGIOGENESIS	29	-0.391003	-1.33151	0.134	0.181081	0.0800569	6392	tags=62%, list=35%, signal=40%	22325/16956/14314/16410/50706/268591/12444/18590/16449/11820/108078/24059/22370/16976/14083/21824/94185/12832	29	Vav2/Lpl/Fstl1/Itgav/Postn/Serpina5/Ccnd2/Pdgfa/Jag1/App/Olr1/Slco2a1/Vtn/Lrpap1/Ptk2/Thbd/Tnfrsf21/Col5a2	18	Col5a2/Lum/Vtn/Apoh/Serpina5/Vcan/Ptk2/Fstl1/App/Tnfrsf21/Vegfa/Itgav/Vav2/Jag1/Thbd/Postn/Cxcl5/Pf4/Lrpap1/Msx1/Pdgfa/Ccnd2/Olr1/Kcnj8/Pglyrp1/Fgfr1/Lpl/Slco2a1/Timp1	Abl1/Amd1/Arid4a/Atf5/Atrx/Aurka/Aurkb/Bard1/Bcl3/Birc5/Brca2/Bub1/Bub3/Casp8ap2/Cbx1/Ccna2/Ccnb2/Ccnd1/Ccnf/Ccnt1/Cdc20/Cdc25a/Cdc25b/Cdc27/Cdc45/Cdc6/Cdc7/Cdk1/Cdk4/Cdkn1b/Cdkn2c/Cdkn3/Cenpa/Cenpe/Cenpf/Chaf1a/Chek1/Chmp1a/Cks1b/Cks2/Ctcf/Cul1/Cul3/Cul4a/Cul5/Dbf4/Ddx39/Dkc1/Dmd/Dr1/Dtymk/E2f1/E2f2/E2f3/E2f4/Efna5/Egf/Espl1/Ewsr1/Exo1/Ezh2/Fancc/Fbxo5/Foxn3/G3bp1/Gins2/Gspt1/H2afv/H2afx/H2afz/H…	0.62069
38	HALLMARK_SPERMATOGENESIS	HALLMARK_SPERMATOGENESIS	HALLMARK_SPERMATOGENESIS	82	-0.293238	-1.24519	0.142578	0.187603	0.0829402	1874	tags=22%, list=10%, signal=20%	18415/19087/17354/74451/15925/21888/11536/18005/20480/20878/93759/14245/235559/12686/15512/21351/109979/14056	82	Hspa4l/Prkar2a/Mllt10/Pgs1/Ide/Tle4/Gpr182/Nek2/Clpb/Aurka/Sirt1/Lpin1/Topbp1/Elovl3/Hspa2/Taldo1/Art3/Ezh2	18	Agfg1/Nek2/Tsn/Map7/Sirt1/Cdk1/Pcsk4/Gpr182/Sept4/Ace/Pgs1/Nf2/Nefh/Zpbp/Cct6b/Pomc/Hspa2/Zc2hc1c/Zc3h14/Lpin1/Arl4a/Rad17/Cdkn3/Parp2/Ift88/Phf7/Rpl39l/Tssk2/Rfc4/Psmg1/Hspa1l/Mep1b/Camk4/Slc12a2/Pias2/Elovl3/Cnih2/Tle4/Ide/Mllt10/Strbp/Stam2/Scg5/Ncaph/Nphp1/Bub1/Aurka/Hspa4l/Mlf1/She/Gstm5/Oaz3/Spata6/Mtor/Slc2a5/Mast2/Kif2c/Tekt2/Art3/Chfr/Dbf4/Pebp1/Acrbp/Grm8/Braf/Ezh2/Gmcl1/Tulp2/Clpb/Phkg…	Abl1/Amd1/Arid4a/Atf5/Atrx/Aurka/Aurkb/Bard1/Bcl3/Birc5/Brca2/Bub1/Bub3/Casp8ap2/Cbx1/Ccna2/Ccnb2/Ccnd1/Ccnf/Ccnt1/Cdc20/Cdc25a/Cdc25b/Cdc27/Cdc45/Cdc6/Cdc7/Cdk1/Cdk4/Cdkn1b/Cdkn2c/Cdkn3/Cenpa/Cenpe/Cenpf/Chaf1a/Chek1/Chmp1a/Cks1b/Cks2/Ctcf/Cul1/Cul3/Cul4a/Cul5/Dbf4/Ddx39/Dkc1/Dmd/Dr1/Dtymk/E2f1/E2f2/E2f3/E2f4/Efna5/Egf/Espl1/Ewsr1/Exo1/Ezh2/Fancc/Fbxo5/Foxn3/G3bp1/Gins2/Gspt1/H2afv/H2afx/H2afz/H…	0.219512
39	HALLMARK_PI3K_AKT_MTOR_SIGNALING	HALLMARK_PI3K_AKT_MTOR_SIGNALING	HALLMARK_PI3K_AKT_MTOR_SIGNALING	96	-0.275129	-1.19904	0.16826	0.210526	0.0930748	2916	tags=26%, list=16%, signal=22%	12575/16439/56637/19247/19211/26413/26420/74370/20847/67300/19087/21844/70584/57257/110355/12631/54401/14699/192662/17126/17347/18412/18643/14784/14675	96	Cdkn1a/Itpr2/Gsk3b/Ptpn11/Pten/Mapk1/Mapk9/Rptor/Stat2/Cltc/Prkar2a/Tiam1/Pak4/Vav3/Grk2/Cfl1/Ywhab/Gngt1/Arhgdia/Smad2/Mknk2/Sqstm1/Pfn1/Grb2/Gna14	25	Pikfyve/Cab39/Ralb/Actr3/Cxcr4/Fasl/Ube2n/Cdk4/Ddit3/Stat2/Cdk1/Mknk2/Tbk1/Cdk2/Egfr/Mapk9/Map2k3/Acaca/Map2k6/Rptor/Actr2/Sqstm1/Il4/Arf1/Pfn1/Cltc/Dusp3/Grb2/Arhgdia/Akt1/Adcy2/Cab39l/Mapk8/Irak4/Atf1/Sla/Prkag1/Mapk1/Ap2m1/Gsk3b/Tiam1/Cdkn1a/Tsc2/Csnk2b/Camk4/Smad2/Ppp1ca/Cfl1/Gna14/Pten/Grk2/Mapkap1/Pdk1/Plcb1/Plcg1/Ywhab/Traf2/Trib3/E2f1/Rit1/Them4/Ngf/Vav3/Pla2g12a/Ube2d3/Eif4e/Dapp1/Map3k7…	Abl1/Amd1/Arid4a/Atf5/Atrx/Aurka/Aurkb/Bard1/Bcl3/Birc5/Brca2/Bub1/Bub3/Casp8ap2/Cbx1/Ccna2/Ccnb2/Ccnd1/Ccnf/Ccnt1/Cdc20/Cdc25a/Cdc25b/Cdc27/Cdc45/Cdc6/Cdc7/Cdk1/Cdk4/Cdkn1b/Cdkn2c/Cdkn3/Cenpa/Cenpe/Cenpf/Chaf1a/Chek1/Chmp1a/Cks1b/Cks2/Ctcf/Cul1/Cul3/Cul4a/Cul5/Dbf4/Ddx39/Dkc1/Dmd/Dr1/Dtymk/E2f1/E2f2/E2f3/E2f4/Efna5/Egf/Espl1/Ewsr1/Exo1/Ezh2/Fancc/Fbxo5/Foxn3/G3bp1/Gins2/Gspt1/H2afv/H2afx/H2afz/H…	0.260417
40	HALLMARK_E2F_TARGETS	HALLMARK_E2F_TARGETS	HALLMARK_E2F_TARGETS	188	0.23145	1.14877	0.168421	0.210526	0.0930748	2647	tags=19%, list=15%, signal=16%	52592/68479/12576/78833/12580/12649/67134/19385/74097/97165/69639/67196/51797/66131/11637/68278/66403/56452/19891/68240/19183/12567/13665/67967/22256/100336/53381/51788/18393/69270/21917/105988/66197/26951/106795	188	Brms1l/Phf5a/Cdkn1b/Gins3/Cdkn2c/Chek1/Nop56/Ranbp1/Pop7/Hmgb2/Exosc8/Ube2t/Ctps/Tipin/Ak2/Ddx39/Asf1a/Orc6/Rpa2/Rpa3/Psmc3ip/Cdk4/Eif2s1/Pold3/Ung/Ppp1r8/Prdx4/H2afz/Orc2/Gins1/Tmpo/Espl1/Cks2/Zw10/Tcf19	35	Cnot9/Ube2t/Mcm3/Prim2/Orc2/Bard1/Mcm6/Lbr/Asf1a/Nap1l1/Cdk4/Timeless/Pan2/Cdk1/Tmpo/Nup107/Xpo1/Aurkb/Naa38/Trp53/Spag5/Ppm1d/Srsf1/Tubg1/Birc5/Pold2/Tbrg4/Hus1/Hmmr/Pttg1/Rad50/Shmt1/Rad51c/Luc7l3/Top2a/Psmc3ip/Brca1/Kif18b/Kpna2/Srsf2/Tk1/Smc6/Rrm2/Brms1l/Pnn/Eif2s1/Ubr7/Cks2/Nup153/Dek/Mxd3/Trip13/Cdkn3/Dlgap5/Diaph3/Rad1/Myc/Xrcc6/Espl1/Rad21/Atad2/Phf5a/Cenpm/Racgap1/Cbx5/Prkdc/Tfrc/Gspt1/M…	Abl1/Amd1/Arid4a/Atf5/Atrx/Aurka/Aurkb/Bard1/Bcl3/Birc5/Brca2/Bub1/Bub3/Casp8ap2/Cbx1/Ccna2/Ccnb2/Ccnd1/Ccnf/Ccnt1/Cdc20/Cdc25a/Cdc25b/Cdc27/Cdc45/Cdc6/Cdc7/Cdk1/Cdk4/Cdkn1b/Cdkn2c/Cdkn3/Cenpa/Cenpe/Cenpf/Chaf1a/Chek1/Chmp1a/Cks1b/Cks2/Ctcf/Cul1/Cul3/Cul4a/Cul5/Dbf4/Ddx39/Dkc1/Dmd/Dr1/Dtymk/E2f1/E2f2/E2f3/E2f4/Efna5/Egf/Espl1/Ewsr1/Exo1/Ezh2/Fancc/Fbxo5/Foxn3/G3bp1/Gins2/Gspt1/H2afv/H2afx/H2afz/H…	0.18617
41	HALLMARK_UNFOLDED_PROTEIN_RESPONSE	HALLMARK_UNFOLDED_PROTEIN_RESPONSE	HALLMARK_UNFOLDED_PROTEIN_RESPONSE	110	0.245629	1.12431	0.216049	0.263475	0.116484	2551	tags=21%, list=14%, signal=18%	12611/245474/66583/72599/11911/50907/67134/102462/18045/56494/28146/192170/381801/13665/109075/22642/227715/68090/67398/76687/69019/50783/52530	110	Cebpg/Dkc1/Exosc1/Pdia5/Atf4/Preb/Nop56/Imp3/Nfyb/Gosr2/Serp1/Eif4a3/Tatdn2/Eif2s1/Exosc4/Zbtb17/Exosc2/Yif1a/Srpr/Spcs3/Spcs1/Lsm4/Nhp2	23	Nabp1/Atf6/Atf3/Eef2/Ddit4/Nfyb/Cnot2/Xpot/Xbp1/Igfbp1/Nhp2/Ccl12/Slc1a4/Stc2/Npm1/Cnot6/Eif4a1/Gemin4/Gosr2/Ern1/Wipi1/Eif4a3/Pdia6/Eif2s1/Dnajb9/Iars/Ttc37/Paip1/Exoc2/Tubb2a/Ssr1/Slc30a5/Dcp1a/Dnajc3/Spcs1/Ero1l/Exosc4/Kdelr3/Atf4/Tars/Ywhaz/Eif4g1/Eif4a2/Parn/Pdia5/Vegfa/Nfya/Khsrp/Dcp2/Rps14/Cxxc1/Kif5b/Hspa9/Yif1a/Nolc1/Banf1/Psat1/Ifit1bl1/Aldh18a1/Exosc1/Exosc2/Hspa5/Chac1/Nop56/Cebpb/Arf…	Abl1/Amd1/Arid4a/Atf5/Atrx/Aurka/Aurkb/Bard1/Bcl3/Birc5/Brca2/Bub1/Bub3/Casp8ap2/Cbx1/Ccna2/Ccnb2/Ccnd1/Ccnf/Ccnt1/Cdc20/Cdc25a/Cdc25b/Cdc27/Cdc45/Cdc6/Cdc7/Cdk1/Cdk4/Cdkn1b/Cdkn2c/Cdkn3/Cenpa/Cenpe/Cenpf/Chaf1a/Chek1/Chmp1a/Cks1b/Cks2/Ctcf/Cul1/Cul3/Cul4a/Cul5/Dbf4/Ddx39/Dkc1/Dmd/Dr1/Dtymk/E2f1/E2f2/E2f3/E2f4/Efna5/Egf/Espl1/Ewsr1/Exo1/Ezh2/Fancc/Fbxo5/Foxn3/G3bp1/Gins2/Gspt1/H2afv/H2afx/H2afz/H…	0.209091
42	HALLMARK_IL6_JAK_STAT3_SIGNALING	HALLMARK_IL6_JAK_STAT3_SIGNALING	HALLMARK_IL6_JAK_STAT3_SIGNALING	80	-0.269881	-1.14045	0.231683	0.275813	0.121939	2594	tags=21%, list=14%, signal=18%	20848/16172/12702/19247/54721/20847/232345/16190/50498/94185/19246/16416/16476/21938/15975/14784/16391	80	Stat3/Il17ra/Socs3/Ptpn11/Tyk2/Stat2/A2m/Il4ra/Ebi3/Tnfrsf21/Ptpn1/Itgb3/Jun/Tnfrsf1b/Ifnar1/Grb2/Irf9	17	Il1r2/Il1r1/Il18r1/Ifngr1/Stat2/Inhbe/Irf1/Pik3r5/Ccl7/Itgb3/Stat3/Grb2/Socs3/Il6st/Il3ra/Irf9/Il17rb/Acvrl1/Acvr1b/Osmr/Csf2rb2/Ifnar1/Ifngr2/Socs1/Pim1/Ltb/Tnfrsf21/Ebi3/Tnfrsf12a/Bak1/Tnf/Map3k8/Cd14/Ptpn2/Fas/Dntt/Csf2ra/Il2ra/Il15ra/Itga4/Ptpn1/Stam2/Cd44/Il1b/Pdgfc/Il7/Tlr2/Hax1/Csf1/Lepr/Csf3r/Cntfr/Jun/Tnfrsf1b/Il6/Cd38/Pf4/Cxcl1/Cxcl2/Cxcl13/Cd36/Cxcl9/Cxcl10/Cxcl11/Crlf2/Ptpn11/Il17ra/A…	Abl1/Amd1/Arid4a/Atf5/Atrx/Aurka/Aurkb/Bard1/Bcl3/Birc5/Brca2/Bub1/Bub3/Casp8ap2/Cbx1/Ccna2/Ccnb2/Ccnd1/Ccnf/Ccnt1/Cdc20/Cdc25a/Cdc25b/Cdc27/Cdc45/Cdc6/Cdc7/Cdk1/Cdk4/Cdkn1b/Cdkn2c/Cdkn3/Cenpa/Cenpe/Cenpf/Chaf1a/Chek1/Chmp1a/Cks1b/Cks2/Ctcf/Cul1/Cul3/Cul4a/Cul5/Dbf4/Ddx39/Dkc1/Dmd/Dr1/Dtymk/E2f1/E2f2/E2f3/E2f4/Efna5/Egf/Espl1/Ewsr1/Exo1/Ezh2/Fancc/Fbxo5/Foxn3/G3bp1/Gins2/Gspt1/H2afv/H2afx/H2afz/H…	0.2125
43	HALLMARK_PROTEIN_SECRETION	HALLMARK_PROTEIN_SECRETION	HALLMARK_PROTEIN_SECRETION	93	-0.259357	-1.11681	0.275391	0.320222	0.141572	5842	tags=45%, list=32%, signal=31%	70361/13649/16784/107767/11605/11303/216350/14683/14420/13518/22365/24045/54214/11487/110651/68581/99371/16561/68365/66471/16004/11977/67074/69162/107338/11928/211673/20479/26413/67300/19334/69608/11765/11774/56041/71770/20844/59021/74006/18484/99889/15893	93	Lman1/Egfr/Lamp2/Scamp1/Gla/Abca1/Tspan8/Gnas/Galc/Dst/Vps45/Scamp3/Golga4/Adam10/Rps6ka3/Tmed10/Arfgef2/Kif1b/Rab14/Anp32e/Igf2r/Atp7a/Mon2/Sec31a/Gbf1/Atp1a1/Arfgef1/Vps4b/Mapk1/Cltc/Rab22a/Sec24d/Ap1g1/Ap3b1/Uso1/Ap2b1/Stam/Rab2a/Dnm1l/Pam/Arfip1/Ica1	42	Atp6v1h/Dst/Vamp4/Arfgef1/Pam/Vps4b/Stx7/Tspan8/Cd63/Mon2/Ykt6/Egfr/Ap2b1/Arf1/Cltc/Tom1l1/Gosr2/Tmx1/Tmed10/Galc/Ap3b1/Scamp1/Cln5/Krt18/Arfgap3/Mapk1/Ap2m1/Sod1/Dnm1l/Rab5a/Igf2r/Ap3s1/Snx2/Napg/Lman1/Gbf1/Sgms1/Stam/Snap23/Ergic3/Arfgef2/Rab22a/Stx16/Gnas/Rab14/Scamp3/Anp32e/Sec22b/Sec24d/Tpd52/Arfip1/Vps45/Atp1a1/Rab2a/Clta/Sh3gl2/Ppt1/Abca1/Stx12/Kif1b/Vamp3/Rer1/Uso1/Tmed2/Sec31a/Cav2/M6pr/…	Abl1/Amd1/Arid4a/Atf5/Atrx/Aurka/Aurkb/Bard1/Bcl3/Birc5/Brca2/Bub1/Bub3/Casp8ap2/Cbx1/Ccna2/Ccnb2/Ccnd1/Ccnf/Ccnt1/Cdc20/Cdc25a/Cdc25b/Cdc27/Cdc45/Cdc6/Cdc7/Cdk1/Cdk4/Cdkn1b/Cdkn2c/Cdkn3/Cenpa/Cenpe/Cenpf/Chaf1a/Chek1/Chmp1a/Cks1b/Cks2/Ctcf/Cul1/Cul3/Cul4a/Cul5/Dbf4/Ddx39/Dkc1/Dmd/Dr1/Dtymk/E2f1/E2f2/E2f3/E2f4/Efna5/Egf/Espl1/Ewsr1/Exo1/Ezh2/Fancc/Fbxo5/Foxn3/G3bp1/Gins2/Gspt1/H2afv/H2afx/H2afz/H…	0.451613
44	HALLMARK_NOTCH_SIGNALING	HALLMARK_NOTCH_SIGNALING	HALLMARK_NOTCH_SIGNALING	30	-0.332183	-1.14555	0.291667	0.331439	0.146531	5410	tags=57%, list=30%, signal=40%	103583/14362/14357/109689/14367/16449/74198/18750/18131/13388/56198/19165/14534/19015/207521/18128/226548	30	Fbxw11/Fzd1/Dtx1/Arrb1/Fzd5/Jag1/Dtx2/Prkca/Notch3/Dll1/Heyl/Psen2/Kat2a/Ppard/Dtx4/Notch1/Aph1a	17	Fzd7/Fzd5/Psen2/Fbxw11/Skp1a/Kat2a/Prkca/Wnt5a/Rbx1/Hes1/St3gal6/Ppard/Dll1/Notch3/Tcf7l2/Dtx4/Notch1/Jag1/Aph1a/Heyl/Dtx2/Lfng/Fzd1/Dtx1/Cul1/Wnt2/Arrb1/Psenen/Ccnd1/Sap30	Abl1/Amd1/Arid4a/Atf5/Atrx/Aurka/Aurkb/Bard1/Bcl3/Birc5/Brca2/Bub1/Bub3/Casp8ap2/Cbx1/Ccna2/Ccnb2/Ccnd1/Ccnf/Ccnt1/Cdc20/Cdc25a/Cdc25b/Cdc27/Cdc45/Cdc6/Cdc7/Cdk1/Cdk4/Cdkn1b/Cdkn2c/Cdkn3/Cenpa/Cenpe/Cenpf/Chaf1a/Chek1/Chmp1a/Cks1b/Cks2/Ctcf/Cul1/Cul3/Cul4a/Cul5/Dbf4/Ddx39/Dkc1/Dmd/Dr1/Dtymk/E2f1/E2f2/E2f3/E2f4/Efna5/Egf/Espl1/Ewsr1/Exo1/Ezh2/Fancc/Fbxo5/Foxn3/G3bp1/Gins2/Gspt1/H2afv/H2afx/H2afz/H…	0.566667
45	HALLMARK_PEROXISOME	HALLMARK_PEROXISOME	HALLMARK_PEROXISOME	95	-0.252291	-1.09264	0.30814	0.342377	0.151367	5085	tags=40%, list=28%, signal=29%	20148/54338/56273/11668/20588/20280/54725/15926/27416/67442/11430/68801/224824/11666/76267/15488/71773/110196/19305/20238/76263/14081/20479/66307/433256/114664/19299/18458/78388/12359/66887/15925/18670/74147/13850/235674/18171/22139	95	Dhrs3/Slc23a2/Pex14/Aldh1a1/Smarcc1/Scp2/Cadm1/Idh1/Abcc5/Retsat/Acox1/Elovl5/Pex6/Abcd1/Fads1/Hsd17b4/Ugt2b1/Fdps/Pex5/Atxn1/Gstk1/Acsl1/Vps4b/Isoc1/Acsl5/Hsd17b11/Abcd3/Pabpc1/Mvp/Cat/Lonp2/Ide/Abcb4/Ehhadh/Ephx2/Acaa1b/Nr1i2/Ttr	38	Aldh9a1/Rxrg/Idh1/Vps4b/Dlg4/Pex13/Top2a/Slc25a19/Acox1/Itgb1bp1/Esr2/Rdh11/Serpina6/Idi1/Eci2/Atxn1/Cdk7/Ephx2/Tspo/Pabpc1/Slc25a17/Abcd2/Sod1/Abcc5/Ehhadh/Nr1i2/Sod2/Slc35b2/Pex6/Msh2/Ttr/Ercc3/Hsd17b4/Isoc1/Fads1/Aldh1a1/Acsl5/Prdx5/Ide/Slc27a2/Crat/Cat/Slc23a2/Acot8/Bcl10/Pex2/Fdps/Hao2/Abcd3/Dhcr24/Prdx1/Hmgcl/Dhrs3/Dio1/Scp2/Ctps/Pex14/Abcb1a/Abcb4/Sema3c/Ywhah/Ugt2b35/Fis1/Ctbp1/Ugt2b1/Ugt…	Abl1/Amd1/Arid4a/Atf5/Atrx/Aurka/Aurkb/Bard1/Bcl3/Birc5/Brca2/Bub1/Bub3/Casp8ap2/Cbx1/Ccna2/Ccnb2/Ccnd1/Ccnf/Ccnt1/Cdc20/Cdc25a/Cdc25b/Cdc27/Cdc45/Cdc6/Cdc7/Cdk1/Cdk4/Cdkn1b/Cdkn2c/Cdkn3/Cenpa/Cenpe/Cenpf/Chaf1a/Chek1/Chmp1a/Cks1b/Cks2/Ctcf/Cul1/Cul3/Cul4a/Cul5/Dbf4/Ddx39/Dkc1/Dmd/Dr1/Dtymk/E2f1/E2f2/E2f3/E2f4/Efna5/Egf/Espl1/Ewsr1/Exo1/Ezh2/Fancc/Fbxo5/Foxn3/G3bp1/Gins2/Gspt1/H2afv/H2afx/H2afz/H…	0.4
46	HALLMARK_ALLOGRAFT_REJECTION	HALLMARK_ALLOGRAFT_REJECTION	HALLMARK_ALLOGRAFT_REJECTION	180	-0.215479	-1.03805	0.373077	0.405518	0.179282	1435	tags=13%, list=8%, signal=12%	16190/14062/15170/11308/216799/15018/11785/12051/12504/12189/14964/16452/21899/16185/56468/13244/21354/13040/23880/12445/12010/16822/54123	180	Il4ra/F2r/Ptpn6/Abi1/Nlrp3/H2-Q7/Apbb1/Bcl3/Cd4/Brca1/H2-D1/Jak2/Tlr6/Il2rb/Socs5/Degs1/Tap1/Ctss/Fyb/Ccnd3/B2m/Lcp2/Irf7	23	Zap70/Il18rap/Cd28/Cd247/St8sia4/Inhbb/Dars/Dyrk3/Ptprc/Fasl/Fcgr2b/Degs1/Tgfb2/Ifngr1/Prf1/Itgb2/Icosl/Ube2n/Ifng/Srgn/Ube2d1/Egfr/Mtif2/Lcp2/Il12b/Nlrp3/Ccl2/Ccl7/Ccl12/Ccl4/Npm1/Rars/Itk/Il4/Eif5a/Ccl5/Brca1/Cd7/Hif1a/Gpr65/Hdac9/Wars/Akt1/Inhba/Irf4/Ly86/F2r/Gzma/Stab1/Gzmb/Fyb/Ncf4/Eif3d/Il2rb/Hcls1/Cd80/Cd47/Ifngr2/Socs1/Cd86/Cd96/Rpl3l/Tapbp/H2-Oa/H2-DMa/H2-DMb2/Tap1/Tap2/H2-Ob/Ltb/H2-D1/H…	Abl1/Amd1/Arid4a/Atf5/Atrx/Aurka/Aurkb/Bard1/Bcl3/Birc5/Brca2/Bub1/Bub3/Casp8ap2/Cbx1/Ccna2/Ccnb2/Ccnd1/Ccnf/Ccnt1/Cdc20/Cdc25a/Cdc25b/Cdc27/Cdc45/Cdc6/Cdc7/Cdk1/Cdk4/Cdkn1b/Cdkn2c/Cdkn3/Cenpa/Cenpe/Cenpf/Chaf1a/Chek1/Chmp1a/Cks1b/Cks2/Ctcf/Cul1/Cul3/Cul4a/Cul5/Dbf4/Ddx39/Dkc1/Dmd/Dr1/Dtymk/E2f1/E2f2/E2f3/E2f4/Efna5/Egf/Espl1/Ewsr1/Exo1/Ezh2/Fancc/Fbxo5/Foxn3/G3bp1/Gins2/Gspt1/H2afv/H2afx/H2afz/H…	0.127778
47	HALLMARK_BILE_ACID_METABOLISM	HALLMARK_BILE_ACID_METABOLISM	HALLMARK_BILE_ACID_METABOLISM	108	-0.214449	-0.949465	0.540541	0.575043	0.25423	5048	tags=40%, list=28%, signal=29%	54338/111175/11668/76184/26459/20280/15926/18145/19193/20181/67442/71382/224824/27404/11666/13116/17999/76267/13124/15488/11304/20522/11305/20238/104086/76263/14081/66307/433256/114664/19299/12359/23957/18400/66887/67470/18642/13850/14149/15494/63959/18171/22139	108	Slc23a2/Pecr/Aldh1a1/Abca6/Slc27a5/Scp2/Idh1/Npc1/Pipox/Rxra/Retsat/Pex1/Pex6/Abca8b/Abcd1/Cyp46a1/Nedd4/Fads1/Cyp8b1/Hsd17b4/Abca4/Slc23a1/Abca2/Atxn1/Cyp27a1/Gstk1/Acsl1/Isoc1/Acsl5/Hsd17b11/Abcd3/Cat/Nr0b2/Slc22a18/Lonp2/Abcg8/Pfkm/Ephx2/Fdxr/Hsd3b3/Slc29a1/Nr1i2/Ttr	43	Efhc1/Cyp27a1/Agxt/Aldh9a1/Rxrg/Pex19/Idh1/Pecr/Aldh8a1/Pex7/Nr1h4/Hsd17b6/Pex13/Pipox/Pex12/Abca8b/Abca9/Abca6/Abca5/Fdxr/Pnpla8/Cyp46a1/Serpina6/Idi1/Bmp6/Atxn1/Hacl1/Ephx2/Amacr/Pfkm/Soat2/Abcd2/Sod1/Nr1i2/Abca3/Cyp39a1/Slc35b2/Pex6/Abcg8/Slc29a1/Gnmt/Nudt12/Ttr/Hsd17b4/Isoc1/Npc1/Slc23a1/Fads1/Aldh1a1/Acsl5/Prdx5/Fads2/Ch25h/Phyh/Abca2/Rxra/Pex16/Slc27a2/Optn/Cat/Bbox1/Slc23a2/Hao1/Abca4/Gclm…	Abl1/Amd1/Arid4a/Atf5/Atrx/Aurka/Aurkb/Bard1/Bcl3/Birc5/Brca2/Bub1/Bub3/Casp8ap2/Cbx1/Ccna2/Ccnb2/Ccnd1/Ccnf/Ccnt1/Cdc20/Cdc25a/Cdc25b/Cdc27/Cdc45/Cdc6/Cdc7/Cdk1/Cdk4/Cdkn1b/Cdkn2c/Cdkn3/Cenpa/Cenpe/Cenpf/Chaf1a/Chek1/Chmp1a/Cks1b/Cks2/Ctcf/Cul1/Cul3/Cul4a/Cul5/Dbf4/Ddx39/Dkc1/Dmd/Dr1/Dtymk/E2f1/E2f2/E2f3/E2f4/Efna5/Egf/Espl1/Ewsr1/Exo1/Ezh2/Fancc/Fbxo5/Foxn3/G3bp1/Gins2/Gspt1/H2afv/H2afx/H2afz/H…	0.398148
48	HALLMARK_REACTIVE_OXYGEN_SPECIES_PATHWAY	HALLMARK_REACTIVE_OXYGEN_SPECIES_PATHWAY	HALLMARK_REACTIVE_OXYGEN_SPECIES_PATHWAY	48	-0.243294	-0.934201	0.562863	0.586315	0.259213	4989	tags=35%, list=28%, signal=26%	17196/56421/224432/108737/320495/14325/76650/16477/11758/13871/12359/14381/216161/93692/14782/14778/14629	48	Mbp/Pfkp/Scaf4/Oxsr1/Ipcef1/Ftl1/Srxn1/Junb/Prdx6/Ercc2/Cat/G6pdx/Sbno2/Glrx/Gsr/Gpx3/Gclc	17	Glrx2/Stk25/Prdx6/Ndufs2/Gpx4/Txnrd1/Ipcef1/Sbno2/Gpx3/Mpo/Atox1/Glrx/Pfkp/Msra/Ndufa6/Hmox2/Abcc1/Txnrd2/Sod1/Ndufb4/Scaf4/Sod2/Mbp/Hhex/Pdlim1/Ptpa/Srxn1/Cat/Lamtor5/Gclm/Prdx1/Txn1/Mgst1/Ercc2/Selenos/Lsp1/Egln2/Ftl1/Fes/Gsr/Prdx2/Junb/Nqo1/Gclc/Cdkn2d/Oxsr1/G6pdx/Prdx4	Abl1/Amd1/Arid4a/Atf5/Atrx/Aurka/Aurkb/Bard1/Bcl3/Birc5/Brca2/Bub1/Bub3/Casp8ap2/Cbx1/Ccna2/Ccnb2/Ccnd1/Ccnf/Ccnt1/Cdc20/Cdc25a/Cdc25b/Cdc27/Cdc45/Cdc6/Cdc7/Cdk1/Cdk4/Cdkn1b/Cdkn2c/Cdkn3/Cenpa/Cenpe/Cenpf/Chaf1a/Chek1/Chmp1a/Cks1b/Cks2/Ctcf/Cul1/Cul3/Cul4a/Cul5/Dbf4/Ddx39/Dkc1/Dmd/Dr1/Dtymk/E2f1/E2f2/E2f3/E2f4/Efna5/Egf/Espl1/Ewsr1/Exo1/Ezh2/Fancc/Fbxo5/Foxn3/G3bp1/Gins2/Gspt1/H2afv/H2afx/H2afz/H…	0.354167
49	HALLMARK_FATTY_ACID_METABOLISM	HALLMARK_FATTY_ACID_METABOLISM	HALLMARK_FATTY_ACID_METABOLISM	149	-0.200329	-0.935317	0.580078	0.591916	0.261689	4013	tags=29%, list=22%, signal=23%	19270/67442/11430/11370/14104/18597/68801/15519/57436/15488/70335/229877/14571/68465/14081/11758/66841/17448/433256/114664/98314/66945/12896/11429/78920/13118/52538/17436/14555/15505/68728/74147/17449/20916/68263/224530/13076/13849/11674/235674/56720/75624/17319	149	Ptprg/Retsat/Acox1/Acadvl/Fasn/Pdha1/Elovl5/Hsp90aa1/Gabarapl1/Hsd17b4/Reep6/Rap1gds1/Gpd2/Adipor2/Acsl1/Prdx6/Etfdh/Mdh2/Acsl5/Hsd17b11/D2hgdh/Sdha/Cpt2/Aco2/Dlst/Cyp4a12b/Acaa2/Me1/Gpd1/Hsph1/Trp53inp2/Ehhadh/Mdh1/Sucla2/Pdhb/Acat3/Cyp1a1/Ephx1/Aldoa/Acaa1b/Tdo2/Metap1/Mif	43	Hibch/D2hgdh/Glul/Aldh9a1/Idh1/Acadl/Prdx6/Fmo1/Hsd17b7/Sdhc/Fh1/Ephx1/G0s2/Vnn1/Pcbd1/Reep6/Serinc1/Mif/Eno3/Aoc3/Mdh1/Ltc4s/Slc22a5/Aldh3a2/Acadvl/Acox1/Fasn/Odc1/Acot2/Acot3/Dlst/Gstz1/Dld/Rdh11/Hsp90aa1/Idi1/Bphl/Hmgcs1/Eci2/Auh/Sdha/Ptprg/Apex1/Psme1/Sucla2/Pdhb/Lgals1/Adsl/Aco2/Ppara/Ncaph2/Gpd1/Ccdc58/Cpox/Cbr1/Cbr3/Ehhadh/Eci1/Nthl1/Acat3/Hsd17b4/Acaa2/Cpt1a/Aldh1a1/Acsl5/Gpd2/Ube2l6/Blvr…	Abl1/Amd1/Arid4a/Atf5/Atrx/Aurka/Aurkb/Bard1/Bcl3/Birc5/Brca2/Bub1/Bub3/Casp8ap2/Cbx1/Ccna2/Ccnb2/Ccnd1/Ccnf/Ccnt1/Cdc20/Cdc25a/Cdc25b/Cdc27/Cdc45/Cdc6/Cdc7/Cdk1/Cdk4/Cdkn1b/Cdkn2c/Cdkn3/Cenpa/Cenpe/Cenpf/Chaf1a/Chek1/Chmp1a/Cks1b/Cks2/Ctcf/Cul1/Cul3/Cul4a/Cul5/Dbf4/Ddx39/Dkc1/Dmd/Dr1/Dtymk/E2f1/E2f2/E2f3/E2f4/Efna5/Egf/Espl1/Ewsr1/Exo1/Ezh2/Fancc/Fbxo5/Foxn3/G3bp1/Gins2/Gspt1/H2afv/H2afx/H2afz/H…	0.288591
50	HALLMARK_G2M_CHECKPOINT	HALLMARK_G2M_CHECKPOINT	HALLMARK_G2M_CHECKPOINT	180	0.165327	0.816796	0.887967	0.887967	0.392575	3918	tags=23%, list=22%, signal=18%	245474/12576/12580/12649/17765/21781/12412/68278/52033/23834/56452/19891/12615/108000/17420/12567/12443/51788/20641/13486/21917/226525/105988/16551/66197/60406/18263/14088/234852/12237/77605/11987/110033/56150/15331/15574/12534/21915/268996/77891/19290/20382	180	Dkc1/Cdkn1b/Cdkn2c/Chek1/Mtf2/Tfdp1/Cbx1/Ddx39/Pbk/Cdc6/Orc6/Rpa2/Cenpa/Cenpf/Mnat1/Cdk4/Ccnd1/H2afz/Snrpd1/Dr1/Tmpo/Rasal2/Espl1/Kif11/Cks2/Sap30/Odc1/Fancc/Chmp1a/Bub3/H2afv/Slc7a1/Kif22/Mad2l1/Hmgn2/Hus1/Cdk1/Dtymk/Ss18/Ube2s/Pura/Srsf2	42	Exo1/Nek2/Mcm3/Prim2/Bard1/Cul3/Ncl/Dtymk/Mcm6/Rasal2/Uck2/Hnrnpu/Lbr/Cenpf/Katna1/Cdk4/Fbxo5/Marcks/Amd1/Cdk1/Tmpo/Xpo1/G3bp1/Aurkb/Lig3/Srsf1/Cbx1/Cdc6/Birc5/Ewsr1/H2afv/Hus1/Hmmr/Pttg1/Pafah1b1/Kpnb1/Top2a/Cdc27/Kpna2/Srsf2/Odc1/Arid4a/Mnat1/Hif1a/Foxn3/Rps6ka5/Prpf4b/Cks2/E2f3/Fancc/Cdkn3/Pbk/Prmt5/Sqle/Myc/Nup50/Espl1/Rad21/Slc38a1/Ccnt1/Racgap1/Gspt1/Cdc45/Tra2b/Hmga1/Mapk14/Chaf1a/Ccnf/Efn…	Abl1/Amd1/Arid4a/Atf5/Atrx/Aurka/Aurkb/Bard1/Bcl3/Birc5/Brca2/Bub1/Bub3/Casp8ap2/Cbx1/Ccna2/Ccnb2/Ccnd1/Ccnf/Ccnt1/Cdc20/Cdc25a/Cdc25b/Cdc27/Cdc45/Cdc6/Cdc7/Cdk1/Cdk4/Cdkn1b/Cdkn2c/Cdkn3/Cenpa/Cenpe/Cenpf/Chaf1a/Chek1/Chmp1a/Cks1b/Cks2/Ctcf/Cul1/Cul3/Cul4a/Cul5/Dbf4/Ddx39/Dkc1/Dmd/Dr1/Dtymk/E2f1/E2f2/E2f3/E2f4/Efna5/Egf/Espl1/Ewsr1/Exo1/Ezh2/Fancc/Fbxo5/Foxn3/G3bp1/Gins2/Gspt1/H2afv/H2afx/H2afz/H…	0.233333
