# Supplementary material for: Listeria monocytogenes infection rewires host metabolism with regulatory input from type I interferons
Source: PLoS Pathog. 2021 Jul 8;17(7):e1009697. doi: 10.1371/journal.ppat.1009697 (PMC8266069; doi:10.1371/journal.ppat.1009697)
Supplement: S3 Table — (XLSX) [file ppat.1009697.s009.xlsx]

## Sheet: Sheet1
	X	ID	Description	setSize	enrichmentScore	NES	pvalue	p.adjust	qvalues	rank	leading_edge	core_enrichment	setSize2	core_enrichment_symbols	Number_of_core_enriched	Genes_found_in_Pathway_setSize	Genes_of_Pathway	GeneRatio
1	HALLMARK_INFLAMMATORY_RESPONSE	HALLMARK_INFLAMMATORY_RESPONSE	HALLMARK_INFLAMMATORY_RESPONSE	173	0.646545	2.31116	0.0012837	0.00707214	0.00372218	2556	tags=46%, list=14%, signal=40%	17329/269346/17069/21897/20306/15945/16154/16822/54123/21356/24088/20293/15894/16362/15200/64685/59027/21942/13058/142980/19419/17119/18787/19106/20343/69550/12986/108960/23845/14747/22035/18174/18035/16174/54199/192656/20304/20529/18414/16193/56212/257632/11987/216799/12227/56066/54483/68713/27218/23849/108078/12977/18793/19204/80901/56221/16168/18413/16185/14293/17167/16190/16818/26362/19222/13…	173	Cxcl9/Slc28a2/Ly6e/Tlr1/Ccl7/Cxcl10/Il10ra/Lcp2/Irf7/Tapbp/Tlr2/Ccl12/Icam1/Irf1/Hbegf/Nmi/Nampt/Tnfrsf9/Cybb/Tlr3/Rasgrp1/Mxd1/Serpine1/Eif2ak2/Sell/Bst2/Csf3r/Irak2/Clec5a/Cmklr1/Tnfsf10/Slc11a2/Nfkbia/Il18rap/Ccrl2/Ripk2/Ccl5/Slc31a1/Osmr/Il6/Rhog/Nod2/Slc7a1/Nlrp3/Btg2/Cxcl11/Mefv/Ifitm1/Slamf1/Klf6/Olr1/Csf1/Plaur/Ptafr/Cxcr6/Ccl24/Il15/Osm/Il2rb/Fpr1/Marco/Il4ra/Lck/Axl/Ptgir/Adgre1/Slc31a2…	79	Il1r1/Il18r1/Il18rap/Il10/Rgs16/Sele/Sell/Cd48/Slamf1/Fzd5/Marco/Cd55/Btg2/Rgs1/Icosl/Atp2b1/Gna15/Osm/Lif/Lcp2/Il12b/Irf1/Nlrp3/Adora2b/Pik3r5/Gp1ba/Scarf1/Ccl7/Ccl12/Itgb3/Kcnj2/Sphk1/Ccl5/Ccr7/Nampt/Hif1a/Psen1/Ahr/Nfkbia/Gpr132/Klf6/Inhba/Edn1/Rnf144b/Sema4d/Ptger2/Mmp14/Stab1/Gch1/Gpr183/Myc/Ly6e/Acvr1b/Ptger4/Osmr/Il7r/Il2rb/Slc11a2/Itga5/Dcbld2/Ifnar1/Ifngr2/Mefv/Cdkn1a/Tapbp/Gabbr1/Ebi3/T…	Adam17/Axin1/Axin2/Ccnd2/Csnk1e/Ctnnb1/Cul1/Dkk1/Dkk4/Dll1/Dvl2/Peg12/Fzd1/Fzd8/Gnai1/Hdac11/Hdac2/Hdac5/Hey1/Hey2/Jag1/Jag2/Kat2a/Lef1/Maml1/Myc/Ncor2/Ncstn/Nkd1/Notch1/Notch4/Numb/Ppard/Psen2/Ptch1/Rbpj/Skp2/Tcf7/Trp53/Wnt1/Wnt5b/Wnt6	0.456647
2	HALLMARK_G2M_CHECKPOINT	HALLMARK_G2M_CHECKPOINT	HALLMARK_G2M_CHECKPOINT	183	0.469043	1.68575	0.00128535	0.00707214	0.00372218	3979	tags=32%, list=22%, signal=25%	19650/26965/17765/17219/16319/12237/18854/19891/245474/11987/23834/20877/12412/17218/76464/73804/21803/72119/17750/26885/68278/105727/17216/110809/15574/21781/22427/21973/27374/12530/17215/71819/12428/14088/21917/20775/110033/233406/98386/19134/18969/27041/16882/105988/13486/12442/19290/60406/20873/103573/26934/18286/15366/70099/20641/229841/209737/17118/20842	183	Rbl1/Cul1/Mtf2/Mcm6/Incenp/Bub3/Pml/Rpa2/Dkc1/Slc7a1/Cdc6/Aurkb/Cbx1/Mcm5/Knl1/Kif2c/Tgfb1/Tpx2/Mt2/Casp8ap2/Ddx39/Slc38a1/Mcm2/Srsf1/Hus1/Tfdp1/Wrn/Top2a/Prmt5/Cdc25a/Mcm3/Kif23/Ccna2/Fancc/Tmpo/Sqle/Kif22/Prc1/Lbr/Prpf4b/Pola2/G3bp1/Lig3/Espl1/Dr1/Ccnb2/Pura/Sap30/Plk4/Xpo1/Racgap1/Odf2/Hmmr/Smc4/Snrpd1/Cenpe/Kif15/Marcks/Stag1	59	Exo1/Nek2/Mcm3/Prim2/Cul3/Ncl/Dtymk/Mcm6/Rasal2/Uck2/Hnrnpu/Lbr/Cenpf/Katna1/Cdk4/Fbxo5/Marcks/Amd1/Cdk1/Tmpo/Xpo1/G3bp1/Aurkb/Lig3/Srsf1/Cbx1/Cdc6/Birc5/Ewsr1/H2afv/Hus1/Hmmr/Pttg1/Pafah1b1/Kpnb1/Top2a/Cdc27/Kpna2/Srsf2/Odc1/Arid4a/Mnat1/Hif1a/Foxn3/Rps6ka5/Prpf4b/Cks2/E2f3/Fancc/Cdkn3/Pbk/Prmt5/Sqle/Myc/Nup50/Troap/Espl1/Rad21/Slc38a1/Ccnt1/Racgap1/Polq/Gspt1/Cdc45/Tra2b/Hmga1/Mapk14/Chaf1a/Ccn…	Adam17/Axin1/Axin2/Ccnd2/Csnk1e/Ctnnb1/Cul1/Dkk1/Dkk4/Dll1/Dvl2/Peg12/Fzd1/Fzd8/Gnai1/Hdac11/Hdac2/Hdac5/Hey1/Hey2/Jag1/Jag2/Kat2a/Lef1/Maml1/Myc/Ncor2/Ncstn/Nkd1/Notch1/Notch4/Numb/Ppard/Psen2/Ptch1/Rbpj/Skp2/Tcf7/Trp53/Wnt1/Wnt5b/Wnt6	0.322404
3	HALLMARK_TNFA_SIGNALING_VIA_NFKB	HALLMARK_TNFA_SIGNALING_VIA_NFKB	HALLMARK_TNFA_SIGNALING_VIA_NFKB	192	0.59692	2.15669	0.00128535	0.00707214	0.00372218	2905	tags=42%, list=16%, signal=36%	21354/11796/56722/15945/75234/21929/71712/11910/24088/71586/20293/15894/16362/11797/230738/20303/18792/19698/20310/15200/18037/59027/21942/15939/12044/17119/18787/12519/16476/57783/21926/12702/18035/54199/192656/15958/20656/15937/230073/56193/20304/12226/231130/16193/12505/104681/18227/11852/12227/18034/56066/13537/23849/108078/227659/55991/12977/18793/17873/22695/14221/21928/19225/21353/12515/22…	192	Tap1/Birc3/Litaf/Cxcl10/Rnf19b/Tnfaip3/Dram1/Atf3/Tlr2/Ifih1/Ccl12/Icam1/Irf1/Birc2/Zc3h12a/Ccl4/Plau/Relb/Cxcl2/Hbegf/Nfkbie/Nampt/Tnfrsf9/Ier5/Bcl2a1a/Mxd1/Serpine1/Cd80/Jun/Tnip1/Tnf/Socs3/Nfkbia/Ccrl2/Ripk2/Ifit2/Sod2/Ier3/Ddx58/Plek/Ccl5/Btg1/Tnip2/Il6/Cd44/Slc16a6/Nr4a2/Rhob/Btg2/Nfkb2/Cxcl11/Dusp2/Klf6/Olr1/Slc2a6/Panx1/Csf1/Plaur/Gadd45b/Zfp36/Fjx1/Tnfaip2/Ptgs2/Tank/Cd69/Tubb2a/Pfkfb3/Cx…	81	Cflar/Ackr3/Serpinb2/Serpinb8/Ptgs2/Lamb3/Msc/Btg2/Ier5/Atf3/G0s2/Sgk1/Egr2/Icosl/Gadd45b/Btg1/Atp2b1/Phlda1/Tnfaip3/Marcks/Dram1/Lif/Il12b/Gfpt2/Irf1/Map2k3/Per1/Ccl12/Ccl4/Eif1/Stat5a/Sphk1/Plek/Rel/Sqstm1/Tnip1/Kdm6b/Ccl5/Slc16a6/Socs3/Nampt/Fos/Tnfaip2/Rhob/Id2/Nfkbia/Klf6/Inhba/Edn1/Cd83/Ninj1/Plk2/Il6st/Tubb2a/Nfil3/F2rl1/Plau/Tsc22d1/Gch1/Gpr183/Trib1/Myc/Maff/Nr4a1/Ptger4/Il7r/Klf10/Snn/C…	Adam17/Axin1/Axin2/Ccnd2/Csnk1e/Ctnnb1/Cul1/Dkk1/Dkk4/Dll1/Dvl2/Peg12/Fzd1/Fzd8/Gnai1/Hdac11/Hdac2/Hdac5/Hey1/Hey2/Jag1/Jag2/Kat2a/Lef1/Maml1/Myc/Ncor2/Ncstn/Nkd1/Notch1/Notch4/Numb/Ppard/Psen2/Ptch1/Rbpj/Skp2/Tcf7/Trp53/Wnt1/Wnt5b/Wnt6	0.421875
4	HALLMARK_ALLOGRAFT_REJECTION	HALLMARK_ALLOGRAFT_REJECTION	HALLMARK_ALLOGRAFT_REJECTION	182	0.737221	2.64908	0.001287	0.00707214	0.00372218	2349	tags=51%, list=13%, signal=45%	21354/17329/20296/14469/13040/12774/21897/14998/14938/15900/20306/16822/14191/16149/54123/21356/15040/14964/24088/12703/104458/14960/19264/14939/20293/15894/20375/22375/21355/16414/14991/55944/20303/17084/16423/15978/14537/15170/19171/12332/11651/142980/15163/12010/12519/18646/14744/19073/12524/21926/17076/16428/16174/192656/14102/12525/15018/79221/20304/16196/16193/17086/216799/14103/12502/12263…	182	Tap1/Cxcl9/Ccl2/Gbp2/Ctss/Ccr5/Tlr1/H2-DMa/Gzma/Irf8/Ccl7/Lcp2/Fgr/Cd74/Irf7/Tapbp/H2-T23/H2-D1/Tlr2/Socs1/Rars/H2-Aa/Ptprc/Gzmb/Ccl12/Icam1/Spi1/Wars/Tap2/Itgb2/H2-M3/Eif3d/Ccl4/Ly86/Cd47/Ifng/Gcnt1/Ptpn6/Psmb10/Capg/Akt1/Tlr3/Hcls1/B2m/Cd80/Prf1/Gpr65/Srgn/Cd86/Tnf/Ly75/Itk/Il18rap/Ripk2/Fas/Cd8a/H2-Q7/Hdac9/Ccl5/Il7/Il6/Ncr1/Nlrp3/Fasl/Cd3g/C2/Was/Thy1/Flna/Csf1/Cfp/Igsf6/Il15/Il2rb/Il27ra/Tgf…	93	Zap70/Il18rap/Cd28/Il10/Cd247/St8sia4/Inhbb/Dars/Dyrk3/Ptprc/Fasl/Fcgr2b/Degs1/Tgfb2/Ifngr1/Prf1/Itgb2/Icosl/Ube2n/Ifng/Srgn/Ube2d1/Lif/Egfr/Mtif2/Lcp2/Il12b/Nlrp3/Ccl2/Ccl7/Ccl12/Ccl4/Npm1/Rars/Itk/Il4/Eif5a/Ccl5/Brca1/Cd7/Hif1a/Gpr65/Hdac9/Wars/Akt1/Inhba/Irf4/Ly86/F2r/Gzma/Stab1/Gzmb/Fyb/Ncf4/Eif3d/Il2rb/Hcls1/Cd80/Cd47/Ifngr2/Socs1/Cd86/Cd96/Rpl3l/Tapbp/H2-Oa/H2-DMa/H2-DMb2/Tap1/Tap2/H2-Ob/Lt…	Adam17/Axin1/Axin2/Ccnd2/Csnk1e/Ctnnb1/Cul1/Dkk1/Dkk4/Dll1/Dvl2/Peg12/Fzd1/Fzd8/Gnai1/Hdac11/Hdac2/Hdac5/Hey1/Hey2/Jag1/Jag2/Kat2a/Lef1/Maml1/Myc/Ncor2/Ncstn/Nkd1/Notch1/Notch4/Numb/Ppard/Psen2/Ptch1/Rbpj/Skp2/Tcf7/Trp53/Wnt1/Wnt5b/Wnt6	0.510989
5	HALLMARK_INTERFERON_GAMMA_RESPONSE	HALLMARK_INTERFERON_GAMMA_RESPONSE	HALLMARK_INTERFERON_GAMMA_RESPONSE	194	0.837059	3.02266	0.00128866	0.00707214	0.00372218	1554	tags=69%, list=9%, signal=64%	21354/16068/17329/55932/60533/14190/58203/209086/14969/12494/231712/17069/22169/20821/246727/56045/14998/243771/140795/14938/75345/15900/66141/20306/15945/74481/109032/16154/16822/16149/21929/54123/21356/15040/58185/66552/234311/99899/14964/12265/12703/17858/71586/14960/20293/15894/107607/12369/231655/16391/14129/16362/327959/22375/209588/71805/16913/18783/547253/14991/72075/12362/98999/65972/270…	194	Tap1/Il18bp/Cxcl9/Gbp3/Cd274/Fgl2/Zbp1/Samd9l/H2-Eb1/Cd38/Trafd1/Ly6e/Cmpk2/Trim21/Oas3/Samhd1/H2-DMa/Parp12/P2ry14/Gzma/Slamf7/Irf8/Ifitm3/Ccl7/Cxcl10/Batf2/Sp110/Il10ra/Lcp2/Cd74/Tnfaip3/Irf7/Tapbp/H2-T23/Rsad2/Sppl2a/Ddx60/Ifi44/H2-D1/Ciita/Socs1/Mx2/Ifih1/H2-Aa/Ccl12/Icam1/Nod1/Casp7/Oasl1/Irf9/Fcgr1/Irf1/Xaf1/Wars/Sectm1a/Nup93/Psmb8/Pla2g4a/Parp14/H2-M3/Ogfr/Casp1/Znfx1/Ifi30/Klrk1/Nmi/Xcl1…	134	Casp8/Ptgs2/Selp/Sp110/St8sia4/Cfh/Pla2g4a/Xcl1/Slamf7/Btg1/Stat2/Tnfaip3/Arid5b/Mettl7b/Upp1/Peli1/Pnpt1/Lcp2/Irf1/Rapgef6/Xaf1/Ccl7/Ccl12/Trim25/Ifi35/Rnf213/Ccl5/Dhx58/Stat3/Socs3/Lgals3bp/Sectm1a/Cmpk2/Nampt/Psma3/Hif1a/Ifi27/Tnfaip2/Rsad2/Arl4a/Nfkbia/Wars/Psma2/Irf4/Pfkp/Gzma/Pnp2/Psme1/Irf9/Epsti1/Gch1/Psme2/Lats2/Gpr18/Ly6e/Csf2rb2/Il2rb/Itgb7/Ciita/Mx2/Socs1/Parp14/Cd86/Sod2/Cdkn1a/Pim1/…	Adam17/Axin1/Axin2/Ccnd2/Csnk1e/Ctnnb1/Cul1/Dkk1/Dkk4/Dll1/Dvl2/Peg12/Fzd1/Fzd8/Gnai1/Hdac11/Hdac2/Hdac5/Hey1/Hey2/Jag1/Jag2/Kat2a/Lef1/Maml1/Myc/Ncor2/Ncstn/Nkd1/Notch1/Notch4/Numb/Ppard/Psen2/Ptch1/Rbpj/Skp2/Tcf7/Trp53/Wnt1/Wnt5b/Wnt6	0.690722
6	HALLMARK_IL2_STAT5_SIGNALING	HALLMARK_IL2_STAT5_SIGNALING	HALLMARK_IL2_STAT5_SIGNALING	178	0.478827	1.71561	0.00129366	0.00707214	0.00372218	2821	tags=30%, list=16%, signal=25%	55932/14190/15900/66141/15945/16154/12703/74734/381319/21942/12332/15277/18712/384009/21817/17119/72729/20343/14744/12524/22035/13011/22038/80859/12505/16188/11852/23834/69863/23849/110109/12977/16178/64138/16185/17873/170743/16190/22781/667034/216233/12445/12700/11520/12506/16994/26410/21936/16403/17988/22029/12444/20514	178	Gbp3/Fgl2/Irf8/Ifitm3/Cxcl10/Il10ra/Socs1/Rhoh/Batf3/Tnfrsf9/Capg/Hk2/Pim1/Glipr2/Tgm2/Mxd1/Cdc42se2/Sell/Gpr65/Cd86/Tnfsf10/Cst7/Plscr1/Nfkbiz/Cd44/Il3ra/Rhob/Cdc6/Ttc39b/Klf6/Nop2/Csf1/Il1r2/Ctsz/Il2rb/Gadd45b/Tlr7/Il4ra/Ikzf4/Pnp2/Socs2/Ccnd3/Cish/Plin2/Cd48/Ltb/Map3k8/Tnfrsf18/Itga6/Ndrg1/Traf1/Ccnd2/Slc1a5	53	Il1r2/Il1rl1/Il18r1/Bmpr2/Icos/Il10/Rgs16/Serpinc1/Sell/Selp/Cd48/Batf3/Fam126b/Ikzf2/Bcl2/Mapkapk2/Rabgap1l/Pou2f1/Uck2/Plagl1/Ifngr1/Smpdl3a/P4ha1/Gpx4/Gadd45b/Phlda1/Enpp1/Col6a1/Ckap4/Socs2/Ikzf4/Lif/Xbp1/Spred2/Adam19/Eno3/Itgae/Myo1c/Ptrh2/Cdc6/Cdc42se2/Cd79b/Odc1/Prkch/Batf/Gpr65/Rhob/Ahr/Arl4a/Klf6/Irf4/Cd83/F2rl2/Plpp1/Serpinb6a/Nfil3/Ptch1/Il3ra/Ptger2/Pnp2/Eef1akmt1/Amacr/Myc/Maff/Ndrg…	Adam17/Axin1/Axin2/Ccnd2/Csnk1e/Ctnnb1/Cul1/Dkk1/Dkk4/Dll1/Dvl2/Peg12/Fzd1/Fzd8/Gnai1/Hdac11/Hdac2/Hdac5/Hey1/Hey2/Jag1/Jag2/Kat2a/Lef1/Maml1/Myc/Ncor2/Ncstn/Nkd1/Notch1/Notch4/Numb/Ppard/Psen2/Ptch1/Rbpj/Skp2/Tcf7/Trp53/Wnt1/Wnt5b/Wnt6	0.297753
7	HALLMARK_COMPLEMENT	HALLMARK_COMPLEMENT	HALLMARK_COMPLEMENT	180	0.564219	2.02219	0.00129702	0.00707214	0.00372218	2337	tags=32%, list=13%, signal=28%	18643/80287/16854/17394/13040/14938/16822/21929/54123/14939/12369/16362/12262/18783/17386/12362/20310/18712/19419/18787/381511/14696/14702/12628/14784/14127/98710/16912/20202/56193/12258/19141/13007/20304/22038/16193/12259/56212/13032/12263/108078/22376/14828/13030/18793/227960/12870/12363/12759/16818/16409/27226/210293/18591/17096/50721/12266	180	Pfn1/Apobec3/Lgals3/Mmp8/Ctss/Gzma/Lcp2/Tnfaip3/Irf7/Gzmb/Casp7/Irf1/C1qc/Pla2g4a/Mmp13/Casp1/Cxcl2/Pim1/Rasgrp1/Serpine1/Pdp1/Gnb4/Gng2/Cfh/Grb2/Fcer1g/Rabif/Psmb9/S100a9/Plek/Serping1/Lgmn/Csrp1/Ccl5/Plscr1/Il6/C1qa/Rhog/Ctsc/C2/Olr1/Was/Hspa5/Ctsb/Plaur/Gca/Cp/Casp4/Clu/Lck/Itgam/Pla2g7/Dock10/Pdgfb/Lyn/Sirt6/C3	57	Serpinb2/Rabif/Csrp1/Serpinc1/F5/Vcpip1/Fn1/Dock10/Cd55/Cfh/Pla2g4a/Fcer1g/Cd46/Cr1l/Cr2/Fyn/Prep/Spock2/Lta4h/Dusp6/Cpm/Tnfaip3/Sirt6/Prdm4/Dyrk2/Lrp1/Lcp2/Irf1/Pik3r5/Gp1ba/Cdk5r1/Gngt2/Plek/Atox1/Akap10/Pfn1/Ccl5/Grb2/Timp2/Dock4/Psen1/Calm1/Pik3cg/Lgmn/Serpina1e/Actn2/Ctsl/Kif2a/Gzma/Lgals3/Ang/Mmp14/Ctsb/Clu/Gng2/Prkcd/Itih1/Gmfb/Gzmb/Dgkh/Dock9/C9/Cpq/Zfpm2/Maff/Apobec3/Tmprss6/Pdgfb/Cblb/U…	Adam17/Axin1/Axin2/Ccnd2/Csnk1e/Ctnnb1/Cul1/Dkk1/Dkk4/Dll1/Dvl2/Peg12/Fzd1/Fzd8/Gnai1/Hdac11/Hdac2/Hdac5/Hey1/Hey2/Jag1/Jag2/Kat2a/Lef1/Maml1/Myc/Ncor2/Ncstn/Nkd1/Notch1/Notch4/Numb/Ppard/Psen2/Ptch1/Rbpj/Skp2/Tcf7/Trp53/Wnt1/Wnt5b/Wnt6	0.316667
8	HALLMARK_APOPTOSIS	HALLMARK_APOPTOSIS	HALLMARK_APOPTOSIS	151	0.540673	1.89566	0.00131062	0.00707214	0.00372218	2010	tags=29%, list=11%, signal=26%	21354/16854/12494/12366/11796/66141/223453/11910/12369/16362/19063/18479/12362/16668/18646/16476/22035/21926/12122/57444/74256/20656/14102/15937/16193/12505/58801/14103/11852/12227/18003/12050/225849/17873/16905/13198/12363/12759/21859/12189/100037258/14958/12370/21973	151	Tap1/Lgals3/Cd38/Casp2/Birc3/Ifitm3/Dap/Atf3/Casp7/Irf1/Ppt1/Pak1/Casp1/Krt18/Prf1/Jun/Tnfsf10/Tnf/Bid/Isg20/Cyld/Sod2/Fas/Ier3/Il6/Cd44/Pmaip1/Fasl/Rhob/Btg2/Nedd9/Bcl2l2/Ppp2r5b/Gadd45b/Lmna/Ddit3/Casp4/Clu/Timp3/Brca1/Dnajc3/H1f0/Casp8/Top2a	44	Cflar/Casp8/Rnasel/Btg2/Fasl/Pea15a/Psen2/Tgfb2/Atf3/Ifngr1/Prf1/Gpx4/Gadd45b/Timp3/Dcn/Lum/Avpr1a/Ddit3/Gna15/Erbb3/Cdk2/Ppp3r1/Irf1/Gpx3/Erbb2/Rara/Nefh/Sqstm1/Top2a/Brca1/Fdxr/Timp2/Psen1/Rhob/Nedd9/F2r/Vdac2/Lgals3/Bcl2l2/Clu/Dnajc3/Gch1/Bnip3l/Ank/Dap/H1f0/Bik/Tspo/Krt18/Igfbp6/Ptk2/Aifm3/Sod1/Crebbp/Dnm1l/Btg3/App/Sod2/Cdkn1a/Tap1/Ier3/Igf2r/Tnfrsf12a/Tnf/Pdgfrb/Pmaip1/Smad7/Rock1/Etf1/Cd14…	Adam17/Axin1/Axin2/Ccnd2/Csnk1e/Ctnnb1/Cul1/Dkk1/Dkk4/Dll1/Dvl2/Peg12/Fzd1/Fzd8/Gnai1/Hdac11/Hdac2/Hdac5/Hey1/Hey2/Jag1/Jag2/Kat2a/Lef1/Maml1/Myc/Ncor2/Ncstn/Nkd1/Notch1/Notch4/Numb/Ppard/Psen2/Ptch1/Rbpj/Skp2/Tcf7/Trp53/Wnt1/Wnt5b/Wnt6	0.291391
9	HALLMARK_INTERFERON_ALPHA_RESPONSE	HALLMARK_INTERFERON_ALPHA_RESPONSE	HALLMARK_INTERFERON_ALPHA_RESPONSE	93	0.875124	2.87567	0.00139082	0.00707214	0.00372218	1482	tags=84%, list=8%, signal=77%	21354/55932/209086/231712/17069/14469/22169/20821/80285/243771/66141/15945/74481/109032/16149/54123/15040/58185/234311/99899/14964/19124/17858/71586/231655/16391/16362/22375/16913/547253/14991/72075/12362/16423/65972/64685/80861/56417/108670/12010/74735/19106/20343/100121/69550/56791/22670/15959/24110/100038882/19186/68487/211329/57444/54199/192656/15958/19039/16912/74157/15018/53312/23960/16196/…	93	Tap1/Gbp3/Samd9l/Trafd1/Ly6e/Gbp2/Cmpk2/Trim21/Parp9/Parp12/Ifitm3/Cxcl10/Batf2/Sp110/Cd74/Irf7/H2-T23/Rsad2/Ddx60/Ifi44/H2-D1/Procr/Mx2/Ifih1/Oasl1/Irf9/Irf1/Wars/Psmb8/Parp14/H2-M3/Ogfr/Casp1/Cd47/Ifi30/Nmi/Dhx58/Adar/Epsti1/B2m/Trim14/Eif2ak2/Sell/Tdrd7/Bst2/Ube2l6/Trim26/Ifit3/Usp18/Isg15/Psme1/Tmem140/Ncoa7/Isg20/Ccrl2/Ripk2/Ifit2/Lgals3bp/Psmb9/Cmtr1/H2-Q7/Nub1/Oas1g/Il7/Ifi35/Ifitm2/Plscr1…	78	Casp8/Sell/Sp110/Stat2/Ncoa7/Pnpt1/Irf1/Trim25/Cnp/Ifi35/Dhx58/Lgals3bp/Cmpk2/Psma3/Ifi27/Rsad2/Wars/Gmpr/Psme1/Irf9/Lpar6/Epsti1/Elf1/Psme2/Ly6e/Parp9/Cd47/Mx2/Parp14/Cmtr1/Tap1/Psmb8/H2-D1/H2-Q2/H2-Q7/H2-Q10/Trim26/H2-M3/Psmb9/H2-T23/Eif2ak2/Cd74/Batf2/Ifit2/Ifit3/Slc25a28/Ube2l6/B2m/Procr/Ogfr/Nmi/Ifih1/Helz2/Adar/Txnip/Gbp3/Gbp2/Il7/Mov10/Csf1/Ifi44/Tdrd7/Ripk2/Trim14/Isg15/Nub1/Lap3/Oasl1/Cx…	Adam17/Axin1/Axin2/Ccnd2/Csnk1e/Ctnnb1/Cul1/Dkk1/Dkk4/Dll1/Dvl2/Peg12/Fzd1/Fzd8/Gnai1/Hdac11/Hdac2/Hdac5/Hey1/Hey2/Jag1/Jag2/Kat2a/Lef1/Maml1/Myc/Ncor2/Ncstn/Nkd1/Notch1/Notch4/Numb/Ppard/Psen2/Ptch1/Rbpj/Skp2/Tcf7/Trp53/Wnt1/Wnt5b/Wnt6	0.83871
10	HALLMARK_IL6_JAK_STAT3_SIGNALING	HALLMARK_IL6_JAK_STAT3_SIGNALING	HALLMARK_IL6_JAK_STAT3_SIGNALING	80	0.745465	2.39027	0.00141443	0.00707214	0.00372218	2704	tags=57%, list=15%, signal=49%	17329/12494/20306/15945/12018/11482/24088/12703/16391/16362/16401/20310/17874/18712/12986/16476/14784/21926/12702/14102/18414/16196/16193/12505/16188/19246/56066/12984/21937/12982/12527/20847/12977/16178/16172/21803/16190/12768/16164/15980/21673/57914/16994/26410/12475/19255	80	Cxcl9/Cd38/Ccl7/Cxcl10/Bak1/Acvrl1/Tlr2/Socs1/Irf9/Irf1/Itga4/Cxcl2/Myd88/Pim1/Csf3r/Jun/Grb2/Tnf/Socs3/Fas/Osmr/Il7/Il6/Cd44/Il3ra/Ptpn1/Cxcl11/Csf2rb2/Tnfrsf1a/Csf2ra/Cd9/Stat2/Csf1/Il1r2/Il17ra/Tgfb1/Il4ra/Ccr1/Il13ra1/Ifngr2/Dntt/Crlf2/Ltb/Map3k8/Cd14/Ptpn2	46	Il1r2/Il1r1/Il18r1/Ifngr1/Stat2/Inhbe/Irf1/Pik3r5/Ccl7/Itgb3/Stat3/Grb2/Socs3/Il6st/Il3ra/Irf9/Il17rb/Acvrl1/Acvr1b/Osmr/Csf2rb2/Ifnar1/Ifngr2/Socs1/Pim1/Ltb/Tnfrsf21/Ebi3/Tnfrsf12a/Bak1/Tnf/Map3k8/Cd14/Ptpn2/Fas/Dntt/Csf2ra/Il2ra/Il15ra/Itga4/Ptpn1/Stam2/Cd44/Il1b/Pdgfc/Il7/Tlr2/Hax1/Csf1/Lepr/Csf3r/Cntfr/Jun/Tnfrsf1b/Il6/Cd38/Pf4/Cxcl1/Cxcl2/Cxcl13/Cd36/Cxcl9/Cxcl10/Cxcl11/Crlf2/Ptpn11/Il17ra/A…	Adam17/Axin1/Axin2/Ccnd2/Csnk1e/Ctnnb1/Cul1/Dkk1/Dkk4/Dll1/Dvl2/Peg12/Fzd1/Fzd8/Gnai1/Hdac11/Hdac2/Hdac5/Hey1/Hey2/Jag1/Jag2/Kat2a/Lef1/Maml1/Myc/Ncor2/Ncstn/Nkd1/Notch1/Notch4/Numb/Ppard/Psen2/Ptch1/Rbpj/Skp2/Tcf7/Trp53/Wnt1/Wnt5b/Wnt6	0.575
11	HALLMARK_UNFOLDED_PROTEIN_RESPONSE	HALLMARK_UNFOLDED_PROTEIN_RESPONSE	HALLMARK_UNFOLDED_PROTEIN_RESPONSE	110	0.509882	1.72691	0.00268817	0.0111607	0.00587406	3436	tags=38%, list=19%, signal=31%	72599/11910/20293/12317/107272/67134/71853/50907/245474/228998/12611/56494/70640/56454/14828/17768/192193/74108/667373/18045/18044/100037258/50527/76687/12282/66482/74322/52808/22151/77591/20416/67398/218343/27053/50912/107513/231452/50911/66583/58233/109075/27966	110	Pdia5/Atf3/Ccl12/Calr/Psat1/Nop56/Pdia6/Preb/Dkc1/Arfgap1/Cebpg/Gosr2/Dcp2/Aldh18a1/Hspa5/Mthfd2/Edem1/Parn/Ifit1bl1/Nfyb/Nfya/Dnajc3/Ero1l/Spcs3/Hyou1/Exoc2/Cxxc1/Tspyl2/Tubb2a/Ddx10/Shc1/Srpr/Ttc37/Asns/Exosc10/Ssr1/Sdad1/Exosc9/Exosc1/Dnaja4/Exosc4/Rrp9	42	Nabp1/Atf6/Atf3/Eef2/Ddit4/Nfyb/Cnot2/Xpot/Xbp1/Igfbp1/Nhp2/Ccl12/Slc1a4/Stc2/Npm1/Cnot6/Eif4a1/Gemin4/Gosr2/Ern1/Wipi1/Eif4a3/Pdia6/Eif2s1/Dnajb9/Iars/Ttc37/Paip1/Exoc2/Tubb2a/Ssr1/Slc30a5/Dcp1a/Dnajc3/Spcs1/Ero1l/Exosc4/Kdelr3/Atf4/Tars/Ywhaz/Eif4g1/Eif4a2/Parn/Pdia5/Vegfa/Nfya/Khsrp/Dcp2/Rps14/Cxxc1/Kif5b/Hspa9/Yif1a/Nolc1/Banf1/Psat1/Ifit1bl1/Aldh18a1/Exosc1/Exosc2/Hspa5/Chac1/Nop56/Cebpb/Arf…	Adam17/Axin1/Axin2/Ccnd2/Csnk1e/Ctnnb1/Cul1/Dkk1/Dkk4/Dll1/Dvl2/Peg12/Fzd1/Fzd8/Gnai1/Hdac11/Hdac2/Hdac5/Hey1/Hey2/Jag1/Jag2/Kat2a/Lef1/Maml1/Myc/Ncor2/Ncstn/Nkd1/Notch1/Notch4/Numb/Ppard/Psen2/Ptch1/Rbpj/Skp2/Tcf7/Trp53/Wnt1/Wnt5b/Wnt6	0.381818
12	HALLMARK_PEROXISOME	HALLMARK_PEROXISOME	HALLMARK_PEROXISOME	95	-0.541712	-2.03048	0.00350877	0.0111607	0.00587406	2493	tags=47%, list=14%, signal=41%	76267/18631/54683/73836/11430/15461/26889/12785/68801/433256/20524/20348/56690/243085/15356/20280/15488/13370/14081/20655/23986/231396/12359/19299/11668/269951/26458/66307/51798/56273/66887/15926/67442/74147/110959/18670/71773/56752/13850/114664/76263/18171/22139/101502/235674	95	Fads1/Pex11a/Prdx5/Slc35b2/Acox1/Hras/Cln8/Cnbp/Elovl5/Acsl5/Slc25a17/Sema3c/Mlycd/Ugt2b35/Hmgcl/Scp2/Hsd17b4/Dio1/Acsl1/Sod1/Eci2/Ugt2b36/Cat/Abcd3/Aldh1a1/Idh2/Slc27a2/Isoc1/Ech1/Pex14/Lonp2/Idh1/Retsat/Ehhadh/Nudt19/Abcb4/Ugt2b1/Aldh9a1/Ephx2/Hsd17b11/Gstk1/Nr1i2/Ttr/Hsd3b7/Acaa1b	45	Aldh9a1/Rxrg/Idh1/Vps4b/Dlg4/Pex13/Top2a/Slc25a19/Acox1/Itgb1bp1/Esr2/Rdh11/Serpina6/Idi1/Eci2/Atxn1/Cdk7/Ephx2/Tspo/Pabpc1/Slc25a17/Abcd2/Sod1/Abcc5/Ehhadh/Nr1i2/Sod2/Slc35b2/Pex6/Msh2/Ttr/Ercc3/Hsd17b4/Isoc1/Fads1/Aldh1a1/Acsl5/Prdx5/Ide/Slc27a2/Crat/Cat/Slc23a2/Acot8/Bcl10/Pex2/Fdps/Hao2/Abcd3/Dhcr24/Prdx1/Hmgcl/Dhrs3/Dio1/Scp2/Ctps/Pex14/Abcb1a/Abcb4/Sema3c/Ywhah/Ugt2b35/Fis1/Ctbp1/Ugt2b1/Ugt…	Adam17/Axin1/Axin2/Ccnd2/Csnk1e/Ctnnb1/Cul1/Dkk1/Dkk4/Dll1/Dvl2/Peg12/Fzd1/Fzd8/Gnai1/Hdac11/Hdac2/Hdac5/Hey1/Hey2/Jag1/Jag2/Kat2a/Lef1/Maml1/Myc/Ncor2/Ncstn/Nkd1/Notch1/Notch4/Numb/Ppard/Psen2/Ptch1/Rbpj/Skp2/Tcf7/Trp53/Wnt1/Wnt5b/Wnt6	0.473684
13	HALLMARK_BILE_ACID_METABOLISM	HALLMARK_BILE_ACID_METABOLISM	HALLMARK_BILE_ACID_METABOLISM	108	-0.698934	-2.66746	0.00383142	0.0111607	0.00587406	2495	tags=60%, list=14%, signal=52%	26459/18400/67452/433256/76184/20522/56690/67993/19298/56473/74114/63959/18634/14630/56050/12161/20280/15488/13370/237320/217262/14081/27400/104086/20655/17117/223920/13124/69129/67470/12359/64008/16922/18633/56362/19299/20186/19301/14711/14149/11668/269951/26458/66307/11806/111175/56794/66887/11611/170442/15926/67442/19193/28250/56752/16596/13850/114664/76263/18171/22139/101502/15494/208665/15496	108	Slc27a5/Slc22a18/Pnpla8/Acsl5/Abca6/Slc23a1/Mlycd/Nudt12/Pex19/Fads2/Crot/Slc29a1/Pex7/Gclm/Cyp39a1/Bmp6/Scp2/Hsd17b4/Dio1/Aldh8a1/Abca9/Acsl1/Hsd17b6/Cyp27a1/Sod1/Amacr/Soat2/Cyp8b1/Pex11g/Abcg8/Cat/Aqp9/Phyh/Pex16/Sult1b1/Abcd3/Nr1h4/Pxmp2/Gnmt/Fdxr/Aldh1a1/Idh2/Slc27a2/Isoc1/Apoa1/Pecr/Hacl1/Lonp2/Agxt/Bbox1/Idh1/Retsat/Pipox/Slco1a4/Aldh9a1/Klf1/Ephx2/Hsd17b11/Gstk1/Nr1i2/Ttr/Hsd3b7/Hsd3b3/Ak…	65	Efhc1/Cyp27a1/Agxt/Aldh9a1/Rxrg/Pex19/Idh1/Pecr/Aldh8a1/Pex7/Nr1h4/Hsd17b6/Pex13/Pipox/Pex12/Abca8b/Abca9/Abca6/Abca5/Fdxr/Pnpla8/Cyp46a1/Serpina6/Idi1/Bmp6/Atxn1/Hacl1/Ephx2/Amacr/Pfkm/Soat2/Abcd2/Sod1/Nr1i2/Abca3/Cyp39a1/Slc35b2/Pex6/Abcg8/Slc29a1/Gnmt/Nudt12/Ttr/Hsd17b4/Isoc1/Npc1/Slc23a1/Fads1/Aldh1a1/Acsl5/Prdx5/Fads2/Ch25h/Phyh/Abca2/Rxra/Pex16/Slc27a2/Optn/Cat/Bbox1/Slc23a2/Hao1/Abca4/Gclm…	Adam17/Axin1/Axin2/Ccnd2/Csnk1e/Ctnnb1/Cul1/Dkk1/Dkk4/Dll1/Dvl2/Peg12/Fzd1/Fzd8/Gnai1/Hdac11/Hdac2/Hdac5/Hey1/Hey2/Jag1/Jag2/Kat2a/Lef1/Maml1/Myc/Ncor2/Ncstn/Nkd1/Notch1/Notch4/Numb/Ppard/Psen2/Ptch1/Rbpj/Skp2/Tcf7/Trp53/Wnt1/Wnt5b/Wnt6	0.601852
14	HALLMARK_APICAL_JUNCTION	HALLMARK_APICAL_JUNCTION	HALLMARK_APICAL_JUNCTION	165	0.438693	1.5563	0.00390625	0.0111607	0.00587406	1877	tags=17%, list=10%, signal=15%	18643/60533/23797/19264/15894/20963/26415/22329/105827/14026/12524/19354/11465/12331/22323/17698/11461/20130/14118/98053/21838/54353/11790/22629/12560/17395/16398/23880	165	Pfn1/Cd274/Akt3/Ptprc/Icam1/Syk/Mapk13/Vcam1/Amigo2/Evl/Cd86/Rac2/Actg1/Cap1/Vasp/Msn/Actb/Rras/Fbn1/Gtf2f1/Thy1/Skap2/Speg/Ywhah/Cdh3/Mmp9/Itga2/Fyb	28	Adam23/Arpc2/Speg/Nectin4/Lamb3/Cd34/Irs1/Nfasc/Ptprc/Lamc2/Mpzl1/Akt3/Epb41l2/Cnn2/Gamt/Egfr/Myh10/Cldn7/Nf1/Grb7/Tubg1/Wnk4/Itgb4/Baiap2/Nf2/Adra1b/Alox8/Nlgn2/Pfn1/Itga3/Jup/Icam2/Pecam1/Actg1/Mpp5/Evl/Actn1/Syk/Tgfbi/Actn2/Rasa1/Vcan/Itga2/Vcl/Sorbs3/Bmp1/Fyb/Cdh6/Tnfrsf11b/Ptk2/Myh9/Rac2/Mapk11/Amigo2/Lima1/Cldn5/Dlg1/Cd86/Nectin3/Adamts5/Cldn8/Cldn14/Pkd1/Mapk14/Mapk13/Dhx16/Crb3/Nrtn/Gtf2f…	Adam17/Axin1/Axin2/Ccnd2/Csnk1e/Ctnnb1/Cul1/Dkk1/Dkk4/Dll1/Dvl2/Peg12/Fzd1/Fzd8/Gnai1/Hdac11/Hdac2/Hdac5/Hey1/Hey2/Jag1/Jag2/Kat2a/Lef1/Maml1/Myc/Ncor2/Ncstn/Nkd1/Notch1/Notch4/Numb/Ppard/Psen2/Ptch1/Rbpj/Skp2/Tcf7/Trp53/Wnt1/Wnt5b/Wnt6	0.169697
15	HALLMARK_FATTY_ACID_METABOLISM	HALLMARK_FATTY_ACID_METABOLISM	HALLMARK_FATTY_ACID_METABOLISM	147	-0.694082	-2.78922	0.00413223	0.0111607	0.00587406	2446	tags=55%, list=14%, signal=48%	98314/13180/68801/14874/93747/433256/67956/70335/56690/11429/15108/15356/11522/11992/19013/227095/12408/66925/12349/11363/15488/666168/16852/66841/13117/14081/23986/17448/73724/22275/17436/56451/78920/18597/68021/23923/13118/67460/11758/21743/17449/12040/11668/51798/13177/56720/14080/66052/20916/15926/270076/67442/74147/171210/15360/11409/224530/170718/20216/13076/68465/11370/17025/15446/57436/13…	147	D2hgdh/Pcbd1/Elovl5/Gstz1/Echs1/Acsl5/Kmt5a/Reep6/Mlycd/Aco2/Hsd17b10/Hmgcl/Adh1/Auh/Ppara/Hibch/Cbr1/Sdhd/Car2/Acadl/Hsd17b4/Cyp4a31/Lgals1/Etfdh/Cyp4a10/Acsl1/Eci2/Mdh2/Mcee/Urod/Me1/Suclg1/Dlst/Pdha1/Bphl/Aadat/Cyp4a12b/Decr1/Prdx6/Inmt/Mdh1/Bckdhb/Aldh1a1/Ech1/Eci1/Tdo2/Fabp1/Sdhc/Sucla2/Idh1/Gcdh/Retsat/Ehhadh/Acot2/Hmgcs2/Acads/Acat3/Idh3b/Acsm3/Cyp1a1/Adipor2/Acadvl/Alad/Hpgd/Gabarapl1/Eph…	81	Hibch/D2hgdh/Glul/Aldh9a1/Idh1/Acadl/Prdx6/Fmo1/Hsd17b7/Sdhc/Fh1/Ephx1/G0s2/Vnn1/Pcbd1/Reep6/Serinc1/Mif/Eno3/Aoc3/Mdh1/Ltc4s/Slc22a5/Aldh3a2/Acadvl/Acox1/Fasn/Odc1/Acot2/Acot3/Dlst/Gstz1/Dld/Rdh11/Hsp90aa1/Idi1/Bphl/Hmgcs1/Eci2/Auh/Sdha/Ptprg/Apex1/Psme1/Sucla2/Pdhb/Lgals1/Adsl/Aco2/Ppara/Ncaph2/Gpd1/Ccdc58/Cpox/Cbr1/Cbr3/Ehhadh/Eci1/Nthl1/Acat3/Hsd17b4/Acaa2/Cpt1a/Aldh1a1/Acsl5/Gpd2/Ube2l6/Blvr…	Adam17/Axin1/Axin2/Ccnd2/Csnk1e/Ctnnb1/Cul1/Dkk1/Dkk4/Dll1/Dvl2/Peg12/Fzd1/Fzd8/Gnai1/Hdac11/Hdac2/Hdac5/Hey1/Hey2/Jag1/Jag2/Kat2a/Lef1/Maml1/Myc/Ncor2/Ncstn/Nkd1/Notch1/Notch4/Numb/Ppard/Psen2/Ptch1/Rbpj/Skp2/Tcf7/Trp53/Wnt1/Wnt5b/Wnt6	0.55102
16	HALLMARK_HEME_METABOLISM	HALLMARK_HEME_METABOLISM	HALLMARK_HEME_METABOLISM	174	-0.406674	-1.68193	0.00442478	0.0111607	0.00587406	2901	tags=34%, list=16%, signal=29%	59125/15191/14651/20741/12177/68875/338523/56484/28199/192657/26397/110351/242418/20341/104776/66943/15199/16784/67151/17896/98766/233016/14630/12349/14629/20342/78938/71207/73046/72674/66447/12359/22275/71779/18519/78369/69046/64898/211586/30805/66171/19044/17524/11433/14151/19358/67182/63828/13857/17025/74104/11656/16596/26357/67608/12346/14317/17859/13349	174	Nek7/Hdgf/Hagh/Sptb/Bnip3l/Tmcc2/Kdm7a/Foxo3/Dcaf11/Ell2/Map2k3/Rap1gap/Dcaf10/Selenbp1/Aldh6a1/Pqlc1/Hebp1/Lamp2/Psmd9/Myl4/Ubac1/Blvrb/Gclm/Car2/Gclc/Selenbp2/Fbxo34/Nudt4/Glrx5/Adipor1/Mgst3/Cat/Urod/March8/Kat2b/Icam4/Isca1/Lpin2/Tfdp2/Slc22a4/Pgls/Ppox/Mpp1/Acp5/Fech/Rad23a/Pdzk1ip1/Fn3k/Epor/Alad/Abcb6/Alas2/Klf1/Abcg2/Narf/Car1/Ftcd/Mxi1/Ackr1	59	Ctse/Adipor1/Slc30a10/Slc30a1/Trak2/Tns1/Abcb6/Tmcc2/Btg2/Nek7/Mgst3/Ppox/Ackr1/Ftcd/Bsg/Fbxo7/Ccdc28a/Foxo3/Nudt4/P4ha2/Acsl6/Map2k3/Vezf1/Atp6v0a1/Myl4/Sec14l1/Narf/Fn3k/Osbp2/Slc22a4/Ctns/Nfe2l1/Ezh1/Slc4a1/Cdc27/Mboat2/Daam1/Glrx5/Mark3/Sptb/Aldh6a1/Ell2/Isca1/Cast/Nnt/Ncoa4/Fbxo34/Lrp10/Dcaf11/Khnyn/Ctsb/Bnip3l/Slc25a37/Dmtn/Xpo7/H1f0/Slc11a2/Nfe2/Tfrc/Cpox/Bach1/Synj1/Agpat4/Hagh/Rhag/Ccnd3…	Adam17/Axin1/Axin2/Ccnd2/Csnk1e/Ctnnb1/Cul1/Dkk1/Dkk4/Dll1/Dvl2/Peg12/Fzd1/Fzd8/Gnai1/Hdac11/Hdac2/Hdac5/Hey1/Hey2/Jag1/Jag2/Kat2a/Lef1/Maml1/Myc/Ncor2/Ncstn/Nkd1/Notch1/Notch4/Numb/Ppard/Psen2/Ptch1/Rbpj/Skp2/Tcf7/Trp53/Wnt1/Wnt5b/Wnt6	0.33908
17	HALLMARK_OXIDATIVE_PHOSPHORYLATION	HALLMARK_OXIDATIVE_PHOSPHORYLATION	HALLMARK_OXIDATIVE_PHOSPHORYLATION	194	-0.689234	-2.89333	0.00442478	0.0111607	0.00587406	3008	tags=66%, list=17%, signal=56%	66142/20930/59040/14297/67834/66091/74143/57423/11757/66576/66916/97212/66407/12857/17992/30055/71679/110826/14194/22272/68375/72900/12867/20463/13063/54405/11957/93747/66223/66594/225887/30056/66152/407785/70316/104776/14751/230075/18242/11429/12864/15108/55951/110323/235339/69802/28080/68197/66925/66377/18984/12859/66495/11949/68202/22333/12861/66841/227197/67530/12974/110842/11958/109672/66108…	194	Cox7b/Surf1/Rhot1/Fxn/Idh3a/Ndufa3/Opa1/Atp5j2/Prdx3/Uqcrh/Ndufb7/Hadha/Mrps15/Cox4i1/Ndufa4/Timm13/Atp5h/Etfb/Fh1/Uqcrq/Ndufa8/Ndufv2/Cox7c/Cox7a2l/Cycs/Ndufa1/Atp5j/Echs1/Mrpl35/Uqcr11/Ndufs8/Timm9/Uqcr10/Ndufs6/Ndufab1/Aldh6a1/Gpi1/Ndufb6/Oat/Aco2/Cox6c/Hsd17b10/Mpc1/Cox6b1/Dlat/Cox11/Atp5o/Ndufc2/Sdhd/Ndufc1/Por/Cox5b/Ndufb3/Atp5c1/Ndufa5/Vdac1/Cox6a1/Etfdh/Ndufs1/Uqcrb/Cs/Etfa/Atp5k/Cyb5a/Nd…	128	Atp6v1h/Cox5b/Ndufb3/Mrpl15/Ndufs1/Idh1/Timm17a/Atp1b1/Mgst3/Sdhc/Ndufs2/Fh1/Gpx4/Atp5d/Ndufs7/Atp5b/Cs/Supv3l1/Uqcr11/Timm13/Slc25a3/Ogdh/Vdac1/Rhot1/Cox11/Uqcr10/Mdh1/Uqcrq/Cox10/Acadvl/Slc25a11/Atp5g1/Atp5h/Dlst/Dld/Timm9/Atp6v1d/Aldh6a1/Nqo2/Uqcrfs1/Isca1/Uqcrb/Mtrr/Ndufs6/Sdha/Cox7c/Ndufs4/Mrps30/Nnt/Vdac2/Glud1/Oxa1l/Sucla2/Mtrf1/Pdhb/Atp6v1c1/Cyc1/Polr2f/Tomm22/Aco2/Cox6c/Ndufa6/Cyb5r3/Atp…	Adam17/Axin1/Axin2/Ccnd2/Csnk1e/Ctnnb1/Cul1/Dkk1/Dkk4/Dll1/Dvl2/Peg12/Fzd1/Fzd8/Gnai1/Hdac11/Hdac2/Hdac5/Hey1/Hey2/Jag1/Jag2/Kat2a/Lef1/Maml1/Myc/Ncor2/Ncstn/Nkd1/Notch1/Notch4/Numb/Ppard/Psen2/Ptch1/Rbpj/Skp2/Tcf7/Trp53/Wnt1/Wnt5b/Wnt6	0.659794
18	HALLMARK_GLYCOLYSIS	HALLMARK_GLYCOLYSIS	HALLMARK_GLYCOLYSIS	182	-0.364105	-1.50498	0.00444444	0.0111607	0.00587406	2099	tags=26%, list=12%, signal=24%	52187/13806/50798/112407/12124/110094/26384/14228/14629/245865/78330/21351/57875/109672/20655/232493/17448/18655/110695/110006/17436/76429/18484/14718/17449/110095/14635/12615/18639/66171/105785/66052/15926/11639/16009/50799/14385/18648/74104/56752/27376/230163/56248/17319/93692/17859/107869/216558	182	Rragd/Eno1/Gne/Egln3/Bik/Phka2/Gnpda1/Fkbp4/Gclc/Spag4/Ndufv3/Taldo1/Angptl4/Cyb5a/Sod1/Gys2/Mdh2/Pgk1/Aldh7a1/Gusb/Me1/Lhpp/Pam/Got1/Mdh1/Pygl/Galk1/Cenpa/Pfkfb1/Pgls/Kdelr3/Sdhc/Idh1/Ak4/Igfbp3/Slc25a13/Slc37a4/Pgam1/Abcb6/Aldh9a1/Slc25a10/Aldob/Ak3/Mif/Glrx/Mxi1/Cth/Ugp2	48	Rpe/Ankzf1/Gmppa/Gpc1/Aldh9a1/Bpnt1/Idh1/Abcb6/Chpf/Hdlbp/Pam/Cxcr4/Ppfia4/Elf3/Qsox1/Sdhc/Cited2/P4ha1/Dcn/Ddit4/Cdk1/Mif/Gal3st1/Ppia/Egfr/P4ha2/Adora2b/Sox9/Slc25a10/Slc16a3/Pgam2/Igfbp3/Ugp2/Mdh1/Stc2/Rars/Hmmr/Xylt2/Med24/Galk1/Sdc1/Fut8/Dld/Egln3/Pygl/B4galt7/Tgfbi/Glrx/Homer1/Pfkp/Fbp2/Vcan/Kif2a/Ang/Stc1/Ecd/Ero1l/Sdc2/Kdelr3/Bik/Miox/Ext1/Tsta3/Alg1/Pmm2/Pkp2/B4galt4/Sod1/Fam162a/Ndufv3/…	Adam17/Axin1/Axin2/Ccnd2/Csnk1e/Ctnnb1/Cul1/Dkk1/Dkk4/Dll1/Dvl2/Peg12/Fzd1/Fzd8/Gnai1/Hdac11/Hdac2/Hdac5/Hey1/Hey2/Jag1/Jag2/Kat2a/Lef1/Maml1/Myc/Ncor2/Ncstn/Nkd1/Notch1/Notch4/Numb/Ppard/Psen2/Ptch1/Rbpj/Skp2/Tcf7/Trp53/Wnt1/Wnt5b/Wnt6	0.263736
19	HALLMARK_XENOBIOTIC_METABOLISM	HALLMARK_XENOBIOTIC_METABOLISM	HALLMARK_XENOBIOTIC_METABOLISM	195	-0.494218	-2.07034	0.00444444	0.0111607	0.00587406	1970	tags=37%, list=11%, signal=33%	11522/66397/74114/233016/108037/12499/12846/12408/12349/13195/14629/18984/13077/66841/109672/104086/20517/14872/18041/11761/16010/67103/53328/12359/13202/14873/64008/64385/64898/109900/50500/68021/72082/15902/78038/14711/51798/83702/55927/11532/56794/29811/14528/67880/56720/106648/15483/103149/14080/15926/67442/14377/13106/12583/13076/269378/231103/14859/57436/13849/70789/15486/16000/19662/56752/…	195	Adh1/Sar1b/Crot/Blvrb/Shmt2/Entpd5/Comt/Cbr1/Car2/Ddc/Gclc/Por/Cyp1a2/Etfdh/Cyb5a/Cyp27a1/Slc22a1/Gstt2/Nfs1/Aox1/Igfbp4/Ptgr1/Pgrmc1/Cat/Ddt/Gsto1/Aqp9/Cyp4f14/Lpin2/Asl/Ttpa/Bphl/Cyp2c55/Id2/Mccc2/Gnmt/Ech1/Akr1c6/Hes6/Adh5/Hacl1/Ndrg2/Gch1/Dcxr/Tdo2/Cyp4f15/Hsd11b1/Upb1/Fabp1/Idh1/Retsat/G6pc/Cyp2e1/Cdo1/Cyp1a1/Ahcy/Gckr/Gsta3/Gabarapl1/Ephx1/Kynu/Hsd17b2/Igf1/Rbp4/Aldh9a1/Gstm4/Apoe/Csad/Angp…	72	Gsta3/Il1r1/Aox1/Cyp27a1/Aldh9a1/Crp/Idh1/Hes6/Fmo1/Fmo3/Ephx1/Tgfb2/Hsd11b1/Esr1/Vnn1/Upb1/Igf1/Ptges3/Arg1/Man1a/Ddt/Gstt2/Shmt2/Igfbp1/Upp1/Sar1b/Vtn/Slc35b1/Igfbp4/G6pc/Nmt1/Ddc/Cyfip2/Leap2/Pemt/Tmem97/Abcc3/Jup/Mpp2/Acox1/Pycr1/Dcxr/Mthfd1/Arg2/Id2/Acp1/Dhrs7/Entpd5/Serpina6/Akr1c6/Akr1c21/Bphl/Gcnt2/Ninj1/Akr1c20/Fbp1/Mccc2/Abhd6/Itih4/Acox2/Itih1/Hacl1/Gch1/Ndrg2/Dhrs1/Aco2/Fbln1/Tmbim6/M…	Adam17/Axin1/Axin2/Ccnd2/Csnk1e/Ctnnb1/Cul1/Dkk1/Dkk4/Dll1/Dvl2/Peg12/Fzd1/Fzd8/Gnai1/Hdac11/Hdac2/Hdac5/Hey1/Hey2/Jag1/Jag2/Kat2a/Lef1/Maml1/Myc/Ncor2/Ncstn/Nkd1/Notch1/Notch4/Numb/Ppard/Psen2/Ptch1/Rbpj/Skp2/Tcf7/Trp53/Wnt1/Wnt5b/Wnt6	0.369231
20	HALLMARK_ADIPOGENESIS	HALLMARK_ADIPOGENESIS	HALLMARK_ADIPOGENESIS	189	-0.546434	-2.2704	0.00446429	0.0111607	0.00587406	3685	tags=57%, list=20%, signal=46%	22057/223775/14085/20778/11600/14732/18569/104112/625249/11669/17001/12896/12053/14792/77037/11430/66142/67834/11757/66916/102693/11512/69956/110826/22272/26379/170439/72039/19218/93747/66594/66152/13171/70316/70335/26457/11429/235339/28169/22340/209378/227095/56428/74185/28080/19376/67914/56298/18984/11363/20280/20887/232089/68202/12861/22245/21351/57875/12974/19043/20655/12868/76614/17448/66447…	189	Tob1/Pim3/Fah/Scarb1/Angpt1/Gpam/Pdcd4/Acly/Gpx4/Aldh2/Ltc4s/Cpt2/Bcl6/Lpcat3/Mrap/Acox1/Cox7b/Idh3a/Prdx3/Ndufb7/Phldb1/Adcy6/Ptcd3/Etfb/Uqcrq/Esrra/Elovl6/Mccc1/Ptger3/Echs1/Uqcr11/Uqcr10/Dbt/Ndufab1/Reep6/Slc27a1/Aco2/Dlat/Agpat3/Vegfb/Itih5/Hibch/Mtch2/Gbe1/Atp5o/Rab34/Coq9/Atl2/Por/Acadl/Scp2/Sult1a1/Elmod3/Ndufa5/Cox6a1/Uck1/Taldo1/Angptl4/Cs/Ppm1b/Sod1/Cox8a/Immt/Mdh2/Mgst3/Coq5/Dgat1/Slc2…	108	Hibch/Ppp1r15b/Mrpl15/Nabp1/Idh1/Acadl/Mgst3/Sdhc/Marc2/Ifngr1/Lama4/Sowahc/Chchd10/Slc19a1/Gpx4/Reep6/Baz2a/Cs/Itga7/Ddt/Pfkl/Agpat3/Uqcr11/Esyt1/Gpx3/Dhrs7b/Rab34/Tob1/Stat5a/Nmt1/Slc25a10/Uqcr10/Ltc4s/Uqcrq/Pemt/Acly/Acox1/Gphn/Pqlc3/Dld/Arl4a/Dnajb9/Dhrs7/Rreb1/Ubqln1/Nkiras1/Ghitm/Ephx2/Dnajc15/Lifr/Cmbl/Cyc1/Aco2/Samm50/Pim3/Angpt1/Enpp2/Dgat1/Tst/Adcy6/Mylk/Gbe1/Sod1/Mrap/Itsn1/Slc25a1/Bcl…	Adam17/Axin1/Axin2/Ccnd2/Csnk1e/Ctnnb1/Cul1/Dkk1/Dkk4/Dll1/Dvl2/Peg12/Fzd1/Fzd8/Gnai1/Hdac11/Hdac2/Hdac5/Hey1/Hey2/Jag1/Jag2/Kat2a/Lef1/Maml1/Myc/Ncor2/Ncstn/Nkd1/Notch1/Notch4/Numb/Ppard/Psen2/Ptch1/Rbpj/Skp2/Tcf7/Trp53/Wnt1/Wnt5b/Wnt6	0.571429
21	HALLMARK_P53_PATHWAY	HALLMARK_P53_PATHWAY	HALLMARK_P53_PATHWAY	183	0.423012	1.52032	0.00514139	0.0122414	0.00644284	1688	tags=17%, list=9%, signal=16%	21354/231712/67776/75234/12018/71712/11910/19124/12703/12362/65972/15200/15939/68048/17119/11783/16476/14102/15937/12226/22271/27416/80905/76281/12227/12450/56437/21803/217344/19730/11486/13198	183	Tap1/Trafd1/Vwa5a/Rnf19b/Bak1/Dram1/Atf3/Procr/Socs1/Casp1/Ifi30/Hbegf/Ier5/Aen/Mxd1/Apaf1/Jun/Fas/Ier3/Btg1/Upp1/Abcc5/Polh/Tax1bp3/Btg2/Ccng1/Rrad/Tgfb1/Rhbdf2/Ralgds/Ada/Ddit3	32	Ercc5/Phlda3/Rgs16/Slc19a2/Ptpn14/Inhbb/Steap3/Btg2/Ier5/Coq8a/Ephx1/Atf3/Perp/Sesn1/Btg1/Ddit3/Gls2/Rps12/Tpd52l1/Foxo3/Ddit4/Mknk2/Dram1/Apaf1/Mdm2/Dgka/Lif/Upp1/Rack1/Hint1/Gm2a/Trp53/Tax1bp3/Cdk5r1/Ppm1d/Tob1/Hexim1/Itgb4/Sphk1/Baiap2/Tcn2/Ccng1/Cyfip2/Alox8/Traf4/Rad51c/Pitpnc1/Fdxr/Rhbdf2/Dcxr/Sdc1/Fos/Ccnk/Gpx2/Zfp36l1/Ninj1/Nol8/Ankra2/Plk2/F2r/Cgrrf1/Abhd4/Kif13b/Tsc22d1/Rb1/Nudt15/Acvr1…	Adam17/Axin1/Axin2/Ccnd2/Csnk1e/Ctnnb1/Cul1/Dkk1/Dkk4/Dll1/Dvl2/Peg12/Fzd1/Fzd8/Gnai1/Hdac11/Hdac2/Hdac5/Hey1/Hey2/Jag1/Jag2/Kat2a/Lef1/Maml1/Myc/Ncor2/Ncstn/Nkd1/Notch1/Notch4/Numb/Ppard/Psen2/Ptch1/Rbpj/Skp2/Tcf7/Trp53/Wnt1/Wnt5b/Wnt6	0.174863
22	HALLMARK_KRAS_SIGNALING_UP	HALLMARK_KRAS_SIGNALING_UP	HALLMARK_KRAS_SIGNALING_UP	167	0.412117	1.46574	0.0116883	0.0265643	0.0139812	2846	tags=31%, list=16%, signal=26%	13040/11796/67776/14425/15900/15945/16154/21929/16913/16414/18792/15200/22217/76816/22778/12628/14747/240832/14127/66058/20440/79221/65963/12982/11501/18793/16792/12223/94176/17395/16398/20716/50527/17087/19225/58860/68927/78937/66109/83397/77125/73379/58205/56743/18616/16574/228662/107527/216019/22029/12444/72972	167	Ctss/Birc3/Vwa5a/Galnt3/Irf8/Cxcl10/Il10ra/Tnfaip3/Psmb8/Itgb2/Plau/Hbegf/Usp12/Sdccag8/Ikzf1/Cfh/Cmklr1/Tor1aip2/Fcer1g/Tmem176a/St6gal1/Hdac9/Tmem176b/Csf2ra/Adam8/Plaur/Laptm5/Btc/Dock2/Mmp9/Itga2/Serpina3n/Ero1l/Ly96/Ptgs2/Adamdec1/Ptcd2/Avl9/Tspan13/Akap12/Il33/Dcbld2/Pdcd1lg2/Lat2/Peg3/Kif5c/Btbd3/Il1rl2/Hkdc1/Traf1/Ccnd2/Ccser2	52	Ly96/Il1rl2/Pigr/Ptgs2/Rgs16/Tor1aip2/Sdccag8/Cxcr4/Cfhr1/Cfh/Rabgap1l/Prrx1/Fcer1g/Hsd11b1/G0s2/Akap12/Map7/Itgb2/Dusp6/Tnfaip3/Arg1/Prdm1/Hkdc1/Mmp11/Nr1h4/Lif/Ikzf1/Flt4/Gfpt2/Tmem100/Mmd/Ace/Sox9/Igfbp3/Dock2/Jup/Pecam1/Cbx8/Etv1/Serpina3b/Serpina3n/Mycn/Trib2/Adam17/Id2/Hdac9/Tspan13/Zfp277/Nin/Plek2/Serpina3c/Inhba/Gadd45g/Glrx/F13a1/Atg10/F2rl1/Ptcd2/Map3k1/Itga2/Plau/Cab39l/Lcp1/Itgbl1/Cc…	Adam17/Axin1/Axin2/Ccnd2/Csnk1e/Ctnnb1/Cul1/Dkk1/Dkk4/Dll1/Dvl2/Peg12/Fzd1/Fzd8/Gnai1/Hdac11/Hdac2/Hdac5/Hey1/Hey2/Jag1/Jag2/Kat2a/Lef1/Maml1/Myc/Ncor2/Ncstn/Nkd1/Notch1/Notch4/Numb/Ppard/Psen2/Ptch1/Rbpj/Skp2/Tcf7/Trp53/Wnt1/Wnt5b/Wnt6	0.311377
23	HALLMARK_UV_RESPONSE_UP	HALLMARK_UV_RESPONSE_UP	HALLMARK_UV_RESPONSE_UP	146	0.416116	1.45617	0.0145119	0.0315476	0.016604	1367	tags=18%, list=8%, signal=17%	21354/12018/15040/11910/14660/14964/15894/16362/19063/14991/15566/19419/12122/18035/20656/66168/15018/12226/11546/16193/12611/11852/12227/14156/13385/103963/56437	146	Tap1/Bak1/H2-T23/Atf3/Gls/H2-D1/Icam1/Irf1/Ppt1/H2-M3/Htr7/Rasgrp1/Bid/Nfkbia/Sod2/Grina/H2-Q7/Btg1/Parp2/Il6/Cebpg/Rhob/Btg2/Fen1/Dlg4/Rpn1/Rrad	27	Plcl1/Igfbp2/Cyb5r1/Creg1/Tgfbrap1/Gls/Tuba4a/Stk25/Btg2/Fmo1/Hnrnpu/Ephx1/Atf3/Cdc34/Bsg/Btg1/Amd1/Ddx21/Cdk2/Ykt6/Mgat1/Irf1/Gpx3/Dlg4/Arrb2/Stard3/Cnp/Fgf18/Sqstm1/Polg2/Hspa2/Fos/Eif5/Rhob/Nfkbia/Il6st/Cltb/Ctsl/Ppif/Parp2/Mmp14/Prkcd/Gch1/Atp6v1c1/Grina/Tmbim6/Nr4a1/Tars/Ago2/Dgat1/Tst/Polr2h/Tfrc/Clcn2/Rfc4/Ppp1r2/Hspa13/Btg3/Sod2/Rxrb/Tap1/H2-D1/H2-Q2/H2-Q7/H2-Q10/H2-M3/Ccnd3/Epcam/Bak1/Wi…	Adam17/Axin1/Axin2/Ccnd2/Csnk1e/Ctnnb1/Cul1/Dkk1/Dkk4/Dll1/Dvl2/Peg12/Fzd1/Fzd8/Gnai1/Hdac11/Hdac2/Hdac5/Hey1/Hey2/Jag1/Jag2/Kat2a/Lef1/Maml1/Myc/Ncor2/Ncstn/Nkd1/Notch1/Notch4/Numb/Ppard/Psen2/Ptch1/Rbpj/Skp2/Tcf7/Trp53/Wnt1/Wnt5b/Wnt6	0.184932
24	HALLMARK_PI3K_AKT_MTOR_SIGNALING	HALLMARK_PI3K_AKT_MTOR_SIGNALING	HALLMARK_PI3K_AKT_MTOR_SIGNALING	96	0.445315	1.47385	0.0208914	0.0435237	0.0229072	2009	tags=22%, list=11%, signal=20%	18643/18036/107607/56480/12317/17874/11651/14784/26377/14103/21937/20847/11840/17346/74117/12631/13198/192662/16818/22030/266632	96	Pfn1/Nfkbib/Nod1/Tbk1/Calr/Myd88/Akt1/Grb2/Dapp1/Fasl/Tnfrsf1a/Stat2/Arf1/Mknk1/Actr3/Cfl1/Ddit3/Arhgdia/Lck/Traf2/Irak4	21	Pikfyve/Cab39/Ralb/Actr3/Cxcr4/Fasl/Ube2n/Cdk4/Ddit3/Stat2/Cdk1/Mknk2/Tbk1/Cdk2/Egfr/Mapk9/Map2k3/Acaca/Map2k6/Rptor/Actr2/Sqstm1/Il4/Arf1/Pfn1/Cltc/Dusp3/Grb2/Arhgdia/Akt1/Adcy2/Cab39l/Mapk8/Irak4/Atf1/Sla/Prkag1/Mapk1/Ap2m1/Gsk3b/Tiam1/Cdkn1a/Tsc2/Csnk2b/Camk4/Smad2/Ppp1ca/Cfl1/Gna14/Pten/Grk2/Mapkap1/Pdk1/Plcb1/Plcg1/Ywhab/Traf2/Trib3/E2f1/Rit1/Them4/Ngf/Vav3/Pla2g12a/Ube2d3/Eif4e/Dapp1/Map3k7…	Adam17/Axin1/Axin2/Ccnd2/Csnk1e/Ctnnb1/Cul1/Dkk1/Dkk4/Dll1/Dvl2/Peg12/Fzd1/Fzd8/Gnai1/Hdac11/Hdac2/Hdac5/Hey1/Hey2/Jag1/Jag2/Kat2a/Lef1/Maml1/Myc/Ncor2/Ncstn/Nkd1/Notch1/Notch4/Numb/Ppard/Psen2/Ptch1/Rbpj/Skp2/Tcf7/Trp53/Wnt1/Wnt5b/Wnt6	0.21875
25	HALLMARK_MITOTIC_SPINDLE	HALLMARK_MITOTIC_SPINDLE	HALLMARK_MITOTIC_SPINDLE	194	0.368132	1.32934	0.0373711	0.0747423	0.039338	4392	tags=28%, list=24%, signal=21%	76073/104252/219103/218977/217944/16319/259279/13589/72776/22350/16569/18003/12345/16593/192176/74187/12488/109934/73804/72119/171207/192662/76932/223254/94176/270058/21973/71819/110033/544817/233406/17318/104027/16800/105988/70799/12442/56349/68724/26934/70099/17925/18080/17973/232533/229841/209737/17118/74360/269713/19765/108000/16443/233276	194	Pcgf5/Cdc42ep2/Cenpj/Dlgap5/Rapgef5/Incenp/Tubgcp3/Mapre1/Sass6/Ezr/Kif3b/Nedd9/Capzb/Klc1/Flna/Katnb1/Cd2ap/Abr/Kif2c/Tpx2/Arhgap4/Arhgdia/Arfip2/Farp1/Dock2/Map1s/Top2a/Kif23/Kif22/Arhgap27/Prc1/Mid1/Synpo/Arhgef2/Espl1/Cep192/Ccnb2/Net1/Arl8a/Racgap1/Smc4/Myo9b/Nin/Nck1/Stk38l/Cenpe/Kif15/Marcks/Cep57/Clip2/Ralbp1/Cenpf/Itsn1/Tubgcp5	54	Dst/Nck2/Atg4b/Clasp1/Rab3gap1/Arl8a/Kifap3/Cdc42bpa/Nek2/Arfgef1/Als2/Tuba4a/Rasal2/Cenpf/Lats1/Katna1/Epb41l2/Wasf1/Bcr/Fgd6/Fbxo5/Marcks/Cdk1/Pcnt/Ccdc88a/Shroom1/Rapgef6/Llgl1/Myh10/Ywhae/Ssh2/Nf1/Tubd1/Sept9/Birc5/Tbcd/Sptbn1/Dock2/Cntrob/Pafah1b1/Gemin4/Abr/Dynll2/Top2a/Arhgap27/Cdc27/Cdc42ep4/Cep131/Arhgdia/Csnk1d/Kif3c/Dock4/Arhgap5/Arf6/Dync1h1/Klc1/Rapgef5/Nin/Net1/Nedd9/Ranbp9/Cep72/Ra…	Adam17/Axin1/Axin2/Ccnd2/Csnk1e/Ctnnb1/Cul1/Dkk1/Dkk4/Dll1/Dvl2/Peg12/Fzd1/Fzd8/Gnai1/Hdac11/Hdac2/Hdac5/Hey1/Hey2/Jag1/Jag2/Kat2a/Lef1/Maml1/Myc/Ncor2/Ncstn/Nkd1/Notch1/Notch4/Numb/Ppard/Psen2/Ptch1/Rbpj/Skp2/Tcf7/Trp53/Wnt1/Wnt5b/Wnt6	0.278351
26	HALLMARK_DNA_REPAIR	HALLMARK_DNA_REPAIR	HALLMARK_DNA_REPAIR	144	0.374354	1.30518	0.0570292	0.109671	0.0577218	3722	tags=28%, list=21%, signal=23%	22169/67967/53378/66679/15163/75062/19891/80905/13870/66653/14156/76025/98053/19365/16881/56626/21681/18971/67996/11486/52696/667034/68092/194309/21341/18969/22059/223921/94223/70239/20908/98985/58202/107569/19361/209357/13135/18578/53421/72269/67710	144	Cmpk2/Pold3/Sdcbp/Rae1/Hcls1/Sf3a3/Rpa2/Polh/Ercc1/Brf2/Fen1/Cant1/Gtf2f1/Rad52/Lig1/Poll/Alyref/Pold1/Srsf6/Ada/Zwint/Pnp2/Ncbp2/Vps37d/Taf1c/Pola2/Trp53/Aaas/Dgcr8/Gtf3c5/Stx3/Clp1/Nelfb/Nt5c3/Rad51/Gtf2h3/Dad1/Pde4b/Sec61a1/Cda/Polr2g	41	Ercc5/Mpc2/Rev3l/Zwint/Gpx4/Prim1/Polr2e/Mpg/Trp53/Supt4a/Guk1/Polr2a/Nt5c/Cant1/Pde6g/Alyref/Cmpk2/Ercc8/Ccno/Rala/Pnp2/Gmpr2/Dad1/Polr2k/Zfp707/Polr2f/Rbx1/Tarbp2/Rrm2b/Adcy6/Aaas/Ercc4/Polr2h/Ncbp2/Hcls1/Cox17/Dgcr8/Mrpl40/Rfc4/Umps/Gtf2h5/Nme3/Nelfe/Nme4/Znrd1/Polh/Polr1c/Gtf2f1/Polr2d/Ercc3/Dctn4/Rnmt/Pold4/Ddb1/Pola2/Sac3d1/Polr2g/Fen1/Stx3/Ak3/Poll/Edf1/Ak1/Ssrp1/Cstf3/Rad51/Dut/Itpa/Srsf6…	Adam17/Axin1/Axin2/Ccnd2/Csnk1e/Ctnnb1/Cul1/Dkk1/Dkk4/Dll1/Dvl2/Peg12/Fzd1/Fzd8/Gnai1/Hdac11/Hdac2/Hdac5/Hey1/Hey2/Jag1/Jag2/Kat2a/Lef1/Maml1/Myc/Ncor2/Ncstn/Nkd1/Notch1/Notch4/Numb/Ppard/Psen2/Ptch1/Rbpj/Skp2/Tcf7/Trp53/Wnt1/Wnt5b/Wnt6	0.284722
27	HALLMARK_ESTROGEN_RESPONSE_LATE	HALLMARK_ESTROGEN_RESPONSE_LATE	HALLMARK_ESTROGEN_RESPONSE_LATE	163	-0.299583	-1.21508	0.0769231	0.14245	0.0749738	3006	tags=29%, list=17%, signal=25%	69454/21844/14184/16795/53318/23972/110826/27360/21924/17434/27375/16782/68801/19218/21987/17762/12864/67117/17294/12017/209268/63959/233016/17937/14228/12349/56460/56017/21789/16600/16010/114663/16529/64058/64385/26557/15902/269951/26458/22117/67880/106648/17242/15360/11898/11671/76453/20322	163	Clic3/Tiam1/Fgfr3/Large1/Pdlim3/Papss2/Etfb/Add3/Tnnc1/Mocs2/Tjp3/Lamc2/Elovl5/Ptger3/Tpd52l1/Mapt/Cox6c/Dynlt3/Mest/Bag1/Igsf1/Slc29a1/Blvrb/Nab2/Fkbp4/Car2/Pkp3/Slc2a8/Tfpi2/Klf4/Igfbp4/Impa2/Kcnk5/Perp/Cyp4f14/Homer2/Id2/Idh2/Slc27a2/Tst/Dcxr/Cyp4f15/Mdk/Hmgcs2/Ass1/Aldh3a2/Prss23/Sord	48	Bcl2/Atp2b4/Lamc2/Perp/Sgk1/Frk/Dnajc12/Tpd52l1/Tjp3/Chpt1/Nab2/Xbp1/Rabep1/Tob1/Rapgefl1/Cdc6/Igfbp4/Mapt/Slc9a3r1/Llgl2/Slc1a4/Slc22a5/Aldh3a2/Top2a/Krt19/St6galnac2/Dcxr/Fos/Batf/Serpina5/Serpina3b/Serpina3n/Id2/Prkar2b/Tspan13/Serpina1e/Serpina3c/Ckb/Xrcc3/Foxc1/Il6st/Mocs2/Cxcl14/Flnb/Ppif/Tnnc1/Hr/Farp1/Acox2/Kcnk5/Dlg5/Il17rb/Mettl3/Fdft1/Cox6c/Tsta3/Tst/Emp2/Nrip1/Btg3/Tiam1/Rps6ka2/Abca3…	Adam17/Axin1/Axin2/Ccnd2/Csnk1e/Ctnnb1/Cul1/Dkk1/Dkk4/Dll1/Dvl2/Peg12/Fzd1/Fzd8/Gnai1/Hdac11/Hdac2/Hdac5/Hey1/Hey2/Jag1/Jag2/Kat2a/Lef1/Maml1/Myc/Ncor2/Ncstn/Nkd1/Notch1/Notch4/Numb/Ppard/Psen2/Ptch1/Rbpj/Skp2/Tcf7/Trp53/Wnt1/Wnt5b/Wnt6	0.294479
28	HALLMARK_E2F_TARGETS	HALLMARK_E2F_TARGETS	HALLMARK_E2F_TARGETS	187	0.353691	1.27321	0.0798969	0.142673	0.0750911	4773	tags=39%, list=26%, signal=29%	67967/17219/52592/66929/218977/67134/13178/19891/21853/78833/19362/19385/20877/60364/51797/108961/17768/17218/16881/73804/67684/18971/68278/17216/110809/15574/12189/101739/21973/12530/17215/20492/18949/26951/21917/110033/98386/13433/18969/22256/18393/22059/105988/12442/20873/70472/17350/22154/103573/26934/100336/15366/70099/12575/74097/69270/68479/19355/229841/20842/97165/218210/17535/19718/20833…	187	Pold3/Mcm6/Brms1l/Asf1b/Dlgap5/Nop56/Dck/Rpa2/Timeless/Gins3/Rad51ap1/Ranbp1/Aurkb/Donson/Ctps/E2f8/Mthfd2/Mcm5/Lig1/Kif2c/Luc7l3/Pold1/Ddx39/Mcm2/Srsf1/Hus1/Brca1/Psip1/Top2a/Cdc25a/Mcm3/Slbp/Pnn/Zw10/Tmpo/Kif22/Lbr/Dnmt1/Pola2/Ung/Orc2/Trp53/Espl1/Ccnb2/Plk4/Atad2/Mlh1/Tubb5/Xpo1/Racgap1/Ppp1r8/Hmmr/Smc4/Cdkn1a/Pop7/Gins1/Phf5a/Rad1/Cenpe/Stag1/Hmgb2/Nup153/Mre11a/Rfc2/Ssrp1/Tfrc/Ube2s/Usp1/Ccp…	72	Cnot9/Ube2t/Mcm3/Prim2/Orc2/Mcm6/Lbr/Asf1a/Nap1l1/Cdk4/Timeless/Pan2/Cdk1/Tmpo/Nup107/Xpo1/Aurkb/Naa38/Trp53/Spag5/Ppm1d/Srsf1/Tubg1/Birc5/Pold2/Tbrg4/Hus1/Hmmr/Pttg1/Rad50/Shmt1/Rad51c/Luc7l3/Top2a/Psmc3ip/Brca1/Kif18b/Kpna2/Srsf2/Tk1/Smc6/Rrm2/Brms1l/Pnn/Eif2s1/Ubr7/Cks2/Nup153/Dek/Mxd3/Trip13/Cdkn3/Dlgap5/Diaph3/Rad1/Myc/Xrcc6/Espl1/Rad21/Atad2/Phf5a/Cenpm/Racgap1/Cbx5/Prkdc/Tfrc/Gspt1/Mcm4/Ra…	Adam17/Axin1/Axin2/Ccnd2/Csnk1e/Ctnnb1/Cul1/Dkk1/Dkk4/Dll1/Dvl2/Peg12/Fzd1/Fzd8/Gnai1/Hdac11/Hdac2/Hdac5/Hey1/Hey2/Jag1/Jag2/Kat2a/Lef1/Maml1/Myc/Ncor2/Ncstn/Nkd1/Notch1/Notch4/Numb/Ppard/Psen2/Ptch1/Rbpj/Skp2/Tcf7/Trp53/Wnt1/Wnt5b/Wnt6	0.385027
29	HALLMARK_MTORC1_SIGNALING	HALLMARK_MTORC1_SIGNALING	HALLMARK_MTORC1_SIGNALING	190	0.33926	1.22383	0.11054	0.185894	0.0978389	3656	tags=33%, list=20%, signal=26%	14190/18036/22375/16414/56480/65972/12317/59027/15277/107272/11605/67895/19324/19181/19141/64136/26377/13032/12227/21753/12721/12450/14828/54353/12527/103963/18636/21366/17768/192193/50493/74117/13198/68278/17216/18107/667034/50527/56041/12530/56312/20775/12301/17113/16828/27053/22256/20514/66997/107513/66713/74205/20525/20867/18451/73834/20527/27966/12575/27407/26441/22433	190	Fgl2/Nfkbib/Wars/Itgb2/Tbk1/Ifi30/Calr/Nampt/Hk2/Psat1/Gla/Ppa1/Rab1a/Psmc2/Lgmn/Sdf2l1/Dapp1/Ctsc/Btg2/Tes/Coro1a/Ccng1/Hspa5/Skap2/Cd9/Rpn1/Cfp/Slc6a6/Mthfd2/Edem1/Txnrd1/Actr3/Ddit3/Ddx39/Mcm2/Nmt1/Pnp2/Ero1l/Uso1/Cdc25a/Nupr1/Sqle/Cacybp/M6pr/Ldha/Asns/Ung/Slc1a5/Psmd12/Ssr1/Actr2/Acsl3/Slc2a1/Stip1/P4ha1/Atp6v1d/Slc2a3/Rrp9/Cdkn1a/Abcf2/Psma4/Xbp1	62	Hspe1/Acsl3/Uchl5/Fam129a/Eprs/Cops5/Hspd1/Idh1/Igfbp5/Tuba4a/Actr3/Cxcr4/Btg2/Cacybp/P4ha1/Ppa1/Itgb2/Txnrd1/Lta4h/Ddit3/Ddit4/Pfkl/Tbk1/Shmt2/Xbp1/Ykt6/Ppia/Rab1a/Map2k3/Acaca/Tubg1/Psme3/Nmt1/Psmd12/Slc9a3r1/Pno1/Actr2/Slc1a4/Ccng1/Sqstm1/Canx/Hspa4/Tmem97/Atp5g1/Acly/Fdxr/Rrm2/Nampt/Psma3/Ifrd1/Egln3/Atp6v1d/Rdh11/Lgmn/Wars/Idi1/Glrx/Dhfr/Hmgcs1/Ssr1/Eef1e1/Nfil3/Polr3g/Hmgcr/Psmc6/Pnp2/Stc1/…	Adam17/Axin1/Axin2/Ccnd2/Csnk1e/Ctnnb1/Cul1/Dkk1/Dkk4/Dll1/Dvl2/Peg12/Fzd1/Fzd8/Gnai1/Hdac11/Hdac2/Hdac5/Hey1/Hey2/Jag1/Jag2/Kat2a/Lef1/Maml1/Myc/Ncor2/Ncstn/Nkd1/Notch1/Notch4/Numb/Ppard/Psen2/Ptch1/Rbpj/Skp2/Tcf7/Trp53/Wnt1/Wnt5b/Wnt6	0.326316
30	HALLMARK_APICAL_SURFACE	HALLMARK_APICAL_SURFACE	HALLMARK_APICAL_SURFACE	34	0.484834	1.3531	0.1146	0.185894	0.0978389	3530	tags=38%, list=20%, signal=31%	54215/21838/18793/16185/226250/12189/14252/17096/15507/73379/140494/54670/11487	34	Cd160/Thy1/Plaur/Il2rb/Afap1l2/Brca1/Flot2/Lyn/Hspb1/Dcbld2/Atp6v0a4/Atp8b1/Adam10	13	Pkhd1/Akap7/Rtn4rl1/Flot2/Brca1/Gas1/Il2rb/Scube1/Dcbld2/App/Mdga1/Efna5/Atp8b1/Afap1l2/Gata3/Mal/Ncoa6/Sulf2/Gstm5/Cd160/Lyn/Tmem8b/B4galt1/Pcsk9/Crocc/Hspb1/Ephb4/Atp6v0a4/Adipor2/Plaur/Cx3cl1/Thy1/Adam10/Shroom2	Adam17/Axin1/Axin2/Ccnd2/Csnk1e/Ctnnb1/Cul1/Dkk1/Dkk4/Dll1/Dvl2/Peg12/Fzd1/Fzd8/Gnai1/Hdac11/Hdac2/Hdac5/Hey1/Hey2/Jag1/Jag2/Kat2a/Lef1/Maml1/Myc/Ncor2/Ncstn/Nkd1/Notch1/Notch4/Numb/Ppard/Psen2/Ptch1/Rbpj/Skp2/Tcf7/Trp53/Wnt1/Wnt5b/Wnt6	0.382353
31	HALLMARK_PANCREAS_BETA_CELLS	HALLMARK_PANCREAS_BETA_CELLS	HALLMARK_PANCREAS_BETA_CELLS	18	0.56041	1.35947	0.115254	0.185894	0.0978389	894	tags=17%, list=5%, signal=16%	23797/20910/16909	18	Akt3/Stxbp1/Lmo2	3	Srp9/Akt3/Gck/Spcs1/Lmo2/Pax6/Stxbp1/Dpp4/Elp4/Srp14/Foxa2/Mafb/Slc2a2/Foxo1/Pklr/Hnf1a/Sec11a/Pak3	Adam17/Axin1/Axin2/Ccnd2/Csnk1e/Ctnnb1/Cul1/Dkk1/Dkk4/Dll1/Dvl2/Peg12/Fzd1/Fzd8/Gnai1/Hdac11/Hdac2/Hdac5/Hey1/Hey2/Jag1/Jag2/Kat2a/Lef1/Maml1/Myc/Ncor2/Ncstn/Nkd1/Notch1/Notch4/Numb/Ppard/Psen2/Ptch1/Rbpj/Skp2/Tcf7/Trp53/Wnt1/Wnt5b/Wnt6	0.166667
32	HALLMARK_REACTIVE_OXYGEN_SPECIES_PATHWAY	HALLMARK_REACTIVE_OXYGEN_SPECIES_PATHWAY	HALLMARK_REACTIVE_OXYGEN_SPECIES_PATHWAY	48	-0.382119	-1.27018	0.134731	0.20724	0.109073	1757	tags=25%, list=10%, signal=23%	14630/14629/20655/26462/12359/14325/11758/110265/67130/226646/93692/112406	48	Gclm/Gclc/Sod1/Txnrd2/Cat/Ftl1/Prdx6/Msra/Ndufa6/Ndufs2/Glrx/Egln2	12	Glrx2/Stk25/Prdx6/Ndufs2/Gpx4/Txnrd1/Ipcef1/Sbno2/Gpx3/Mpo/Atox1/Glrx/Pfkp/Msra/Ndufa6/Hmox2/Abcc1/Txnrd2/Sod1/Ndufb4/Scaf4/Sod2/Mbp/Hhex/Pdlim1/Ptpa/Srxn1/Cat/Lamtor5/Gclm/Prdx1/Txn1/Mgst1/Ercc2/Selenos/Lsp1/Egln2/Ftl1/Fes/Gsr/Prdx2/Junb/Nqo1/Gclc/Cdkn2d/Oxsr1/G6pdx/Prdx4	Adam17/Axin1/Axin2/Ccnd2/Csnk1e/Ctnnb1/Cul1/Dkk1/Dkk4/Dll1/Dvl2/Peg12/Fzd1/Fzd8/Gnai1/Hdac11/Hdac2/Hdac5/Hey1/Hey2/Jag1/Jag2/Kat2a/Lef1/Maml1/Myc/Ncor2/Ncstn/Nkd1/Notch1/Notch4/Numb/Ppard/Psen2/Ptch1/Rbpj/Skp2/Tcf7/Trp53/Wnt1/Wnt5b/Wnt6	0.25
33	HALLMARK_TGF_BETA_SIGNALING	HALLMARK_TGF_BETA_SIGNALING	HALLMARK_TGF_BETA_SIGNALING	51	-0.365358	-1.2355	0.136778	0.20724	0.109073	1509	tags=20%, list=8%, signal=18%	12156/16997/21847/11798/65112/26409/15902/19042/15901/12577	51	Bmp2/Ltbp2/Klf10/Xiap/Pmepa1/Map3k7/Id2/Ppm1a/Id1/Cdkn1c	10	Bmpr2/Sptbn1/Ppm1a/Id2/Ltbp2/Arid4b/Bmpr1a/Klf10/Ifngr2/Rab31/Tgif1/Apc/Smad7/Ppp1ca/Eng/Thbs1/Slc20a1/Bmp2/Fkbp1a/Id1/Cdk9/Acvr1/Pmepa1/Skil/Trim33/Bcar3/Ube2d3/Wwtr1/Map3k7/Tgfbr1/Id3/Hdac1/Ski/Ncor2/Serpine1/Smurf1/Hipk2/Tgfb1/Ppp1r15a/Tjp1/Furin/Cdkn1c/Cdh1/Fnta/Smad1/Junb/Rhoa/Ctnnb1/Smad3/Smad6/Xiap	Adam17/Axin1/Axin2/Ccnd2/Csnk1e/Ctnnb1/Cul1/Dkk1/Dkk4/Dll1/Dvl2/Peg12/Fzd1/Fzd8/Gnai1/Hdac11/Hdac2/Hdac5/Hey1/Hey2/Jag1/Jag2/Kat2a/Lef1/Maml1/Myc/Ncor2/Ncstn/Nkd1/Notch1/Notch4/Numb/Ppard/Psen2/Ptch1/Rbpj/Skp2/Tcf7/Trp53/Wnt1/Wnt5b/Wnt6	0.196078
34	HALLMARK_UV_RESPONSE_DN	HALLMARK_UV_RESPONSE_DN	HALLMARK_UV_RESPONSE_DN	127	-0.299602	-1.16758	0.146617	0.215613	0.11348	1725	tags=13%, list=10%, signal=12%	23938/20893/12286/69219/216616/57312/12040/12064/20747/56273/23876/18858/15901/236915/23945/21788/19252	127	Map2k5/Bhlhe40/Cacna1a/Ddah1/Efemp1/Mrps31/Bckdhb/Bdnf/Spop/Pex14/Fbln5/Pmp22/Id1/Arhgef9/Mgll/Tfpi/Dusp1	17	Cdc42bpa/Phf3/Fhl2/Col5a2/Igfbp5/Irs1/Atp2b4/Nek7/Lamc1/Rgs4/Akt3/Cited2/Fyn/Gja1/Atp2b1/Syne1/Efemp1/Adora2b/Pmp22/Col1a1/Spop/Erbb2/Fzd2/Itgb3/Prkca/Sipa1l1/Mta1/Prkar2b/Ptpn21/Fbln5/Cap2/Wdr37/Cdk13/Atxn1/Aggf1/Zmiz1/Sfmbt1/Nr1d2/Kcnma1/Bmpr1a/Dab2/Sdc2/Myc/Scn8a/Nipbl/Abcc1/Snai2/Dlg1/Dyrk1a/Kalrn/Runx1/Scaf8/Synj2/Mapk14/Ltbp1/Prkce/Dusp1/Ptprm/Pdgfrb/Smad7/Nr3c1/Vldlr/Pten/Add3/Grk5/Gcnt1/R…	Adam17/Axin1/Axin2/Ccnd2/Csnk1e/Ctnnb1/Cul1/Dkk1/Dkk4/Dll1/Dvl2/Peg12/Fzd1/Fzd8/Gnai1/Hdac11/Hdac2/Hdac5/Hey1/Hey2/Jag1/Jag2/Kat2a/Lef1/Maml1/Myc/Ncor2/Ncstn/Nkd1/Notch1/Notch4/Numb/Ppard/Psen2/Ptch1/Rbpj/Skp2/Tcf7/Trp53/Wnt1/Wnt5b/Wnt6	0.133858
35	HALLMARK_COAGULATION	HALLMARK_COAGULATION	HALLMARK_COAGULATION	129	0.348656	1.19991	0.159244	0.227492	0.119733	2441	tags=26%, list=14%, signal=23%	17394/18792/14544/18787/12628/98710/56193/12258/19141/13007/12259/12630/12263/14118/99571/108078/56373/11843/12527/13030/14701/12759/14161/17195/17393/21859/17395/16398/22388/14071/18591/21825/12266/16424	129	Mmp8/Plau/Gda/Serpine1/Cfh/Rabif/Plek/Serping1/Lgmn/Csrp1/C1qa/Cfi/C2/Fbn1/Fgg/Olr1/Cpb2/Arf4/Cd9/Ctsb/Gng12/Clu/Fga/Mbl2/Mmp7/Timp3/Mmp9/Itga2/Wdr1/F9/Pdgfb/Thbs1/C3/Itih1	34	Serpinb2/Ctse/Rabif/Csrp1/F13b/Serpinc1/Klf7/Fn1/Cfh/Capn2/Fyn/Prep/Cfd/Timp3/Lta4h/Dusp6/Mmp11/Lrp1/Gp1ba/Itgb3/Plek/Sparc/Dusp14/Pecam1/Crip2/Lgmn/Serpina1e/F2rl2/F12/Ctsl/Itga2/Plau/Arf4/Ang/Mmp14/Ctsb/Clu/Cpb2/Acox2/Itih1/Bmp1/Dct/C9/Cpq/Maff/Tmprss6/Pdgfb/Rapgef3/Hrg/Pros1/Plg/C2/C3/Proc/Mbl2/Anxa1/Gda/Cpn1/Msrb2/Gsn/Thbs1/Hnf4a/Mmp9/C8g/Dpp4/Serping1/F2/Fbn1/Thbd/P2ry1/Ctso/Fgg/Fga/S100a13/…	Adam17/Axin1/Axin2/Ccnd2/Csnk1e/Ctnnb1/Cul1/Dkk1/Dkk4/Dll1/Dvl2/Peg12/Fzd1/Fzd8/Gnai1/Hdac11/Hdac2/Hdac5/Hey1/Hey2/Jag1/Jag2/Kat2a/Lef1/Maml1/Myc/Ncor2/Ncstn/Nkd1/Notch1/Notch4/Numb/Ppard/Psen2/Ptch1/Rbpj/Skp2/Tcf7/Trp53/Wnt1/Wnt5b/Wnt6	0.263566
36	HALLMARK_ESTROGEN_RESPONSE_EARLY	HALLMARK_ESTROGEN_RESPONSE_EARLY	HALLMARK_ESTROGEN_RESPONSE_EARLY	170	0.313457	1.11964	0.222938	0.309636	0.162966	1960	tags=14%, list=11%, signal=12%	17864/71946/14389/16668/142688/67689/19419/21817/11605/13710/319613/13709/12505/58801/106957/76025/230603/224674/54608/432530/223254/14302/13521	170	Mybl1/Endod1/Gab2/Krt18/Asb13/Aldh3b1/Rasgrp1/Tgm2/Gla/Elf3/Sybu/Elf1/Cd44/Pmaip1/Slc39a6/Cant1/Ttc39a/Slc37a1/Abhd2/Adcy1/Farp1/Frk/Slc26a2	23	Mlph/Fcmr/Lad1/Slc19a2/Mybl1/Fhl2/Mreg/Rab17/Bcl2/Inhbb/Elf3/Frk/Gja1/Tpd52l1/Tjp3/Chpt1/Tbc1d30/Xbp1/Adcy1/Cldn7/Mybbp1a/Unc119/Tob1/Rapgefl1/Rara/Igfbp4/Mapt/Slc9a3r1/Sec14l2/Slc1a4/Stc2/Wwc1/Slc22a5/Akap1/Med24/Krt19/Cant1/Fasn/Fos/Bcl11b/Asb13/Foxc1/Il6st/Tubb2b/Elovl2/Rhobtb3/Mast4/Flnb/Ppif/Hr/Elf1/Farp1/Kcnk5/Il17rb/Sh3bp5/Fdft1/Deptor/Myc/Syngr1/Krt18/Klf10/Sybu/Celsr1/Krt8/Abat/Hes1/Adcy…	Adam17/Axin1/Axin2/Ccnd2/Csnk1e/Ctnnb1/Cul1/Dkk1/Dkk4/Dll1/Dvl2/Peg12/Fzd1/Fzd8/Gnai1/Hdac11/Hdac2/Hdac5/Hey1/Hey2/Jag1/Jag2/Kat2a/Lef1/Maml1/Myc/Ncor2/Ncstn/Nkd1/Notch1/Notch4/Numb/Ppard/Psen2/Ptch1/Rbpj/Skp2/Tcf7/Trp53/Wnt1/Wnt5b/Wnt6	0.135294
37	HALLMARK_CHOLESTEROL_HOMEOSTASIS	HALLMARK_CHOLESTEROL_HOMEOSTASIS	HALLMARK_CHOLESTEROL_HOMEOSTASIS	71	0.348039	1.10174	0.316312	0.427449	0.224973	2700	tags=23%, list=15%, signal=19%	16854/11910/236900/11465/19141/22038/12527/20195/18793/16592/71914/12759/66102/20775/56389/108767	71	Lgals3/Atf3/Pdk3/Actg1/Lgmn/Plscr1/Cd9/S100a11/Plaur/Fabp5/Antxr2/Clu/Cxcl16/Sqle/Stx5a/Pnrc1	16	Fam129a/Hsd17b7/Atf3/Lss/Avpr1a/Aldoc/Cxcl16/Tmem97/Actg1/Pcyt2/Fasn/Lgmn/Idi1/Hmgcs1/Nfil3/Hmgcr/Gpx8/Lgals3/Clu/Fdft1/Mal2/Sqle/Srebf2/Anxa13/Alcam/Acat3/Tnfrsf12a/Cbs/Stard4/Chka/Stx5a/Fads2/Gldc/Abca2/Acss2/Jag1/Trib3/Fabp5/Pmvk/S100a11/Adh4/Anxa5/Fdps/Gstm7/Trp53inp1/Errfi1/Pnrc1/Fbxo6/Cpeb2/Mvk/Atxn2/Cyp51/Gnai1/Antxr2/Gusb/Pparg/Cd9/Plaur/Ethe1/Ech1/Dhcr7/Atf5/Lpl/Mvd/Ldlr/Plscr1/Ctnnb1/Sc…	Adam17/Axin1/Axin2/Ccnd2/Csnk1e/Ctnnb1/Cul1/Dkk1/Dkk4/Dll1/Dvl2/Peg12/Fzd1/Fzd8/Gnai1/Hdac11/Hdac2/Hdac5/Hey1/Hey2/Jag1/Jag2/Kat2a/Lef1/Maml1/Myc/Ncor2/Ncstn/Nkd1/Notch1/Notch4/Numb/Ppard/Psen2/Ptch1/Rbpj/Skp2/Tcf7/Trp53/Wnt1/Wnt5b/Wnt6	0.225352
38	HALLMARK_KRAS_SIGNALING_DN	HALLMARK_KRAS_SIGNALING_DN	HALLMARK_KRAS_SIGNALING_DN	108	-0.279891	-1.06819	0.32567	0.428514	0.225534	3083	tags=27%, list=17%, signal=22%	27413/13614/16533/14184/546071/21785/12804/66972/13528/14760/243085/18604/235320/56050/84036/75578/19125/231396/246278/67426/232078/17687/232370/54634/18205/11944/71773/16008/14431	108	Abcb11/Edn1/Kcnmb1/Fgfr3/Mast3/Tff2/Cntfr/Slc25a23/Dtnb/Gpr19/Ugt2b35/Pdk2/Zbtb16/Cyp39a1/Kcnn1/Fggy/Prodh/Ugt2b36/Cd207/Coq8a/Thnsl2/Msh5/Clstn3/Magix/Ntf3/Atp4a/Ugt2b1/Igfbp2/Gamt	29	Igfbp2/Efhd1/Serpinb2/Klhdc8a/Mfsd6/Pdcd1/Btg2/Pkp1/Coq8a/Tgfb2/Sgk1/Ifng/Slc29a3/Gamt/Slc16a7/Kcnmb1/Il12b/Gp1ba/Copz2/Gprc5c/Pdk2/Cacng1/Dtnb/Zc2hc1c/Rsad2/Serpina10/Edn1/Cdkal1/Thrb/Itih3/Tgm1/Selenop/Kmt2d/Krt4/Snn/Ypel1/Cd80/Mx2/Mefv/Vpreb1/Prodh/Sidt1/Cldn8/Cyp39a1/Tff2/Msh5/Slc25a23/Synpo/Sptbn2/Entpd7/Cpeb3/Camk1d/Gtf3c5/Hc/Nr6a1/Nr4a2/Abcb11/Ptprj/Skil/Egf/Ptgfr/Fggy/Mthfr/Plag1/Cntfr/Fg…	Adam17/Axin1/Axin2/Ccnd2/Csnk1e/Ctnnb1/Cul1/Dkk1/Dkk4/Dll1/Dvl2/Peg12/Fzd1/Fzd8/Gnai1/Hdac11/Hdac2/Hdac5/Hey1/Hey2/Jag1/Jag2/Kat2a/Lef1/Maml1/Myc/Ncor2/Ncstn/Nkd1/Notch1/Notch4/Numb/Ppard/Psen2/Ptch1/Rbpj/Skp2/Tcf7/Trp53/Wnt1/Wnt5b/Wnt6	0.268519
39	HALLMARK_PROTEIN_SECRETION	HALLMARK_PROTEIN_SECRETION	HALLMARK_PROTEIN_SECRETION	92	0.31346	1.0281	0.419944	0.53839	0.283363	5846	tags=45%, list=32%, signal=30%	19063/16668/100226/11605/13032/56494/99889/66251/11840/68581/77929/56041/26951/11773/70349/50797/17113/21985/228960/11487/208449/20333/15893/213827/72736/20955/108664/107767/69608/211286/11303/320634/53331/66471/20619/53330/69162/12725/56334/24045/11977	92	Ppt1/Krt18/Stx12/Gla/Ctsc/Gosr2/Arfip1/Arfgap3/Arf1/Tmed10/Yipf6/Uso1/Zw10/Ap2m1/Copb1/Copb2/M6pr/Tpd52/Stx16/Adam10/Sgms1/Sec22b/Ica1/Arcn1/Tmx1/Vamp7/Atp6v1h/Scamp1/Sec24d/Cln5/Abca1/Ocrl/Stx7/Anp32e/Snap23/Vamp4/Sec31a/Clcn3/Tmed2/Scamp3/Atp7a	41	Atp6v1h/Dst/Vamp4/Arfgef1/Pam/Vps4b/Stx7/Tspan8/Cd63/Mon2/Ykt6/Egfr/Ap2b1/Arf1/Cltc/Tom1l1/Gosr2/Tmx1/Tmed10/Galc/Ap3b1/Scamp1/Cln5/Krt18/Arfgap3/Mapk1/Ap2m1/Sod1/Dnm1l/Rab5a/Igf2r/Ap3s1/Snx2/Napg/Lman1/Gbf1/Sgms1/Stam/Snap23/Ergic3/Arfgef2/Rab22a/Stx16/Gnas/Rab14/Scamp3/Anp32e/Sec22b/Sec24d/Tpd52/Arfip1/Vps45/Atp1a1/Rab2a/Clta/Ppt1/Abca1/Stx12/Kif1b/Vamp3/Rer1/Uso1/Tmed2/Sec31a/Cav2/M6pr/Sspn/Be…	Adam17/Axin1/Axin2/Ccnd2/Csnk1e/Ctnnb1/Cul1/Dkk1/Dkk4/Dll1/Dvl2/Peg12/Fzd1/Fzd8/Gnai1/Hdac11/Hdac2/Hdac5/Hey1/Hey2/Jag1/Jag2/Kat2a/Lef1/Maml1/Myc/Ncor2/Ncstn/Nkd1/Notch1/Notch4/Numb/Ppard/Psen2/Ptch1/Rbpj/Skp2/Tcf7/Trp53/Wnt1/Wnt5b/Wnt6	0.445652
40	HALLMARK_MYC_TARGETS_V2	HALLMARK_MYC_TARGETS_V2	HALLMARK_MYC_TARGETS_V2	55	0.331484	1.00745	0.434132	0.542665	0.285613	2814	tags=27%, list=16%, signal=23%	15277/67134/66942/72515/101612/13537/110109/17218/20810/100608/53414/67973/64934/27993/22256	55	Hk2/Nop56/Ddx18/Wdr43/Grwd1/Dusp2/Nop2/Mcm5/Srm/Noc4l/Bysl/Mphosph10/Pes1/Imp4/Ung	15	Imp4/Hspe1/Hspd1/Ddx18/Tfb2m/Slc19a1/Cdk4/Supv3l1/Utp20/Pes1/Mybbp1a/Phb/Tbrg4/Npm1/Tmem97/Nop16/Gnl3/Ipo4/Myc/Mcm4/Wdr43/Bysl/Tcof1/Slc29a2/Rcl1/Pprc1/Nolc1/Rrp12/Sord/Dusp2/Nop56/Rabepk/Plk4/Ndufaf4/Map3k6/Srm/Mrto4/Ung/Noc4l/Pus1/Aimp2/Cbx3/Nop2/Hk2/Exosc5/Plk1/Grwd1/Mphosph10/Dctpp1/Mcm5/Farsa/Nip7/Ppan/Rrp9/Las1l	Adam17/Axin1/Axin2/Ccnd2/Csnk1e/Ctnnb1/Cul1/Dkk1/Dkk4/Dll1/Dvl2/Peg12/Fzd1/Fzd8/Gnai1/Hdac11/Hdac2/Hdac5/Hey1/Hey2/Jag1/Jag2/Kat2a/Lef1/Maml1/Myc/Ncor2/Ncstn/Nkd1/Notch1/Notch4/Numb/Ppard/Psen2/Ptch1/Rbpj/Skp2/Tcf7/Trp53/Wnt1/Wnt5b/Wnt6	0.272727
41	HALLMARK_ANGIOGENESIS	HALLMARK_ANGIOGENESIS	HALLMARK_ANGIOGENESIS	30	0.367898	0.996551	0.468998	0.562333	0.295965	4797	tags=43%, list=27%, signal=32%	108078/22370/21946/20311/14083/12444/21857/17701/12832/94185/268591/16956/13003	30	Olr1/Vtn/Pglyrp1/Cxcl5/Ptk2/Ccnd2/Timp1/Msx1/Col5a2/Tnfrsf21/Serpina5/Lpl/Vcan	13	Col5a2/Lum/Vtn/Apoh/Serpina5/Vcan/Stc1/Ptk2/Fstl1/App/Tnfrsf21/Vegfa/Itgav/Vav2/Jag1/Thbd/Postn/Cxcl5/Pf4/Lrpap1/Msx1/Pdgfa/Ccnd2/Olr1/Kcnj8/Pglyrp1/Fgfr1/Lpl/Slco2a1/Timp1	Adam17/Axin1/Axin2/Ccnd2/Csnk1e/Ctnnb1/Cul1/Dkk1/Dkk4/Dll1/Dvl2/Peg12/Fzd1/Fzd8/Gnai1/Hdac11/Hdac2/Hdac5/Hey1/Hey2/Jag1/Jag2/Kat2a/Lef1/Maml1/Myc/Ncor2/Ncstn/Nkd1/Notch1/Notch4/Numb/Ppard/Psen2/Ptch1/Rbpj/Skp2/Tcf7/Trp53/Wnt1/Wnt5b/Wnt6	0.433333
42	HALLMARK_EPITHELIAL_MESENCHYMAL_TRANSITION	HALLMARK_EPITHELIAL_MESENCHYMAL_TRANSITION	HALLMARK_EPITHELIAL_MESENCHYMAL_TRANSITION	167	0.282261	1.00389	0.474026	0.562333	0.295965	2440	tags=20%, list=13%, signal=18%	21929/104009/20310/12332/21817/18787/22352/16476/22329/24051/14102/16193/12505/11852/234407/14118/21838/192176/18793/218952/16168/17873/12826/21803/21859/70350/16398/20377/56401/22003/12552/21825/20311/12321	167	Tnfaip3/Qsox1/Cxcl2/Capg/Tgm2/Serpine1/Vim/Jun/Vcam1/Sgcb/Fas/Il6/Cd44/Rhob/Colgalt1/Fbn1/Thy1/Flna/Plaur/Fermt2/Il15/Gadd45b/Col4a1/Tgfb1/Timp3/Basp1/Itga2/Sfrp1/P3h1/Tpm1/Cdh11/Thbs1/Cxcl5/Calu	34	Dst/Igfbp2/Gpc1/Fmod/Copa/Col5a2/Fn1/Serpine2/Col6a3/Lamc2/Lamc1/Qsox1/Prrx1/Rgs4/Gja1/Gadd45b/Timp3/Dcn/Lum/Tnfaip3/Lama2/Col6a2/Glipr1/Lrp1/Slit3/Pmp22/Col1a1/Igfbp4/Itgb3/Igfbp3/Sgcd/Pdlim4/Sparc/Sdc1/Rhob/Id2/Fbln5/Inhba/Cap2/Ecm2/Tgfbi/Gas1/Vcan/Itga2/Nid2/Wnt5a/Mmp14/Loxl2/Fermt2/Bmp1/Dab2/Matn2/Lgals1/Fbln1/Cdh6/Basp1/Tnfrsf11b/Sntb1/Itga5/Snai2/Itgb5/Mylk/Fstl1/Abi3bp/Lrrc15/Lama1/Thbs2/T…	Adam17/Axin1/Axin2/Ccnd2/Csnk1e/Ctnnb1/Cul1/Dkk1/Dkk4/Dll1/Dvl2/Peg12/Fzd1/Fzd8/Gnai1/Hdac11/Hdac2/Hdac5/Hey1/Hey2/Jag1/Jag2/Kat2a/Lef1/Maml1/Myc/Ncor2/Ncstn/Nkd1/Notch1/Notch4/Numb/Ppard/Psen2/Ptch1/Rbpj/Skp2/Tcf7/Trp53/Wnt1/Wnt5b/Wnt6	0.203593
43	HALLMARK_MYOGENESIS	HALLMARK_MYOGENESIS	HALLMARK_MYOGENESIS	146	-0.250473	-1.00388	0.483607	0.562333	0.295965	3751	tags=25%, list=21%, signal=20%	19245/14613/19309/17868/12834/11423/12835/17260/18642/77559/11443/16795/11537/17929/13682/21924/21987/13346/20410/12017/13019/17896/22004/14245/12865/20893/14081/227753/16651/22354/21345/56188/16009/16000/29817/14199	146	Ptp4a3/Gja5/Pygm/Mybpc3/Col6a2/Ache/Col6a3/Mef2c/Pfkm/Agl/Chrnb1/Large1/Cfd/Myom1/Eif4a2/Tnnc1/Tpd52l1/Des/Sorbs3/Bag1/Ctf1/Myl4/Tpm2/Lpin1/Cox7a1/Bhlhe40/Acsl1/Gsn/Sspn/Vipr1/Tagln/Fxyd1/Igfbp3/Igf1/Igfbp7/Fhl1	36	Des/Speg/Col6a3/Ppfia4/Casq1/Psen2/Cfd/Gadd45b/Igf1/Itga7/Lama2/Tpd52l1/Col6a2/Myl6b/Erbb3/Aebp1/Gpx3/Eno3/Myo1c/Col1a1/Myl4/Itgb4/Sphk1/Gaa/Smtn/Pgam2/Myl7/Camk2b/Igfbp3/Stc2/Sgcd/Sparc/Flii/Chrnb1/Hdac5/Cacng1/Fkbp1b/Lpin1/Ifrd1/Ckb/Mef2c/Actn2/Fst/Tnnc1/Clu/Klf5/Ldb3/Sorbs3/Rb1/Ptp4a3/Pfkm/Myh9/Mapk12/Plxnb2/Ephb3/Eif4a2/Itgb5/Mylk/Adcy9/Myh11/App/Cdkn1a/Myom1/Tsc2/Svil/Dtna/Bin1/Hbegf/Pcx/Pyg…	Adam17/Axin1/Axin2/Ccnd2/Csnk1e/Ctnnb1/Cul1/Dkk1/Dkk4/Dll1/Dvl2/Peg12/Fzd1/Fzd8/Gnai1/Hdac11/Hdac2/Hdac5/Hey1/Hey2/Jag1/Jag2/Kat2a/Lef1/Maml1/Myc/Ncor2/Ncstn/Nkd1/Notch1/Notch4/Numb/Ppard/Psen2/Ptch1/Rbpj/Skp2/Tcf7/Trp53/Wnt1/Wnt5b/Wnt6	0.246575
44	HALLMARK_MYC_TARGETS_V1	HALLMARK_MYC_TARGETS_V1	HALLMARK_MYC_TARGETS_V1	192	0.260064	0.939618	0.604113	0.686492	0.361312	2310	tags=16%, list=13%, signal=14%	85305/20174/68988/26965/55944/17219/20815/12237/67134/66942/20823/19385/15516/103136/51797/17218/56351/17463/15382/17216/110809/20810/21781/20383/12461/12462/12428/53379/68092/26440	192	Kars/Ruvbl2/Prpf31/Cul1/Eif3d/Mcm6/Srpk1/Bub3/Nop56/Ddx18/Ssb/Ranbp1/Hsp90ab1/Pwp1/Ctps/Mcm5/Ptges3/Psmd7/Hnrnpa1/Mcm2/Srsf1/Srm/Tfdp1/Srsf3/Cct2/Cct3/Ccna2/Hnrnpa2b1/Ncbp2/Psma1	30	Hspe1/Eef1b2/Eprs/Cops5/Hspd1/Orc2/Ddx18/Mcm6/Hnrnpu/Hddc2/Hdac2/Snrpd3/Pwp1/Nap1l1/Cdk4/Ptges3/Ddx21/Lsm7/Slc25a3/Cct2/Xpot/Cdk2/Sf3a1/Ppia/Cct4/Xpo1/Rack1/Nhp2/Vdac1/G3bp1/Ywhae/Srsf1/Phb/Psmb3/Psmd3/Pold2/Npm1/Canx/Eif4a1/C1qbp/Kpnb1/Kpna2/Srsf2/Odc1/Psma6/Eif2s1/Ywhaq/Acp1/Ifrd1/Erh/Psma2/Iars/Dek/Fam120a/Nop16/Psmc6/Apex1/Ube2e1/Gnl3/Hnrnpc/Myc/Cyc1/Xrcc6/Hnrnpa1/Cct5/Pabpc1/Eif3d/Ncbp2/Tomm…	Adam17/Axin1/Axin2/Ccnd2/Csnk1e/Ctnnb1/Cul1/Dkk1/Dkk4/Dll1/Dvl2/Peg12/Fzd1/Fzd8/Gnai1/Hdac11/Hdac2/Hdac5/Hey1/Hey2/Jag1/Jag2/Kat2a/Lef1/Maml1/Myc/Ncor2/Ncstn/Nkd1/Notch1/Notch4/Numb/Ppard/Psen2/Ptch1/Rbpj/Skp2/Tcf7/Trp53/Wnt1/Wnt5b/Wnt6	0.15625
45	HALLMARK_HYPOXIA	HALLMARK_HYPOXIA	HALLMARK_HYPOXIA	178	0.253301	0.907564	0.672704	0.747449	0.393394	2848	tags=24%, list=16%, signal=20%	21929/11910/236900/15277/56421/18712/21817/18787/231507/16476/66681/57444/15937/12226/16193/117592/21753/23849/14828/21366/18793/12870/22695/17750/13198/14042/13638/17748/50527/14735/18591/15275/83397/170768/68507/11520/108767/16828/107817/17988/21985/18654	178	Tnfaip3/Atf3/Pdk3/Hk2/Pfkp/Pim1/Tgm2/Serpine1/Plac8/Jun/Pgm1/Isg20/Ier3/Btg1/Il6/B3galt6/Tes/Klf6/Hspa5/Slc6a6/Plaur/Cp/Zfp36/Mt2/Ddit3/Ext1/Efna3/Mt1/Ero1l/Gpc4/Pdgfb/Hk1/Akap12/Pfkfb3/Ppfia4/Plin2/Pnrc1/Ldha/Jmjd6/Ndrg1/Tpd52/Pgf	42	Ankzf1/Ackr3/Gpc1/Klf7/Hdlbp/Pam/Bcl2/Cxcr4/Ppfia4/Pkp1/Atf3/Akap12/Cited2/P4ha1/Ilvbl/Btg1/Dcn/Csrp2/Ddit3/Tnfaip3/Foxo3/Ddit4/Chst3/Hk1/Mif/Pfkl/Kif5a/Igfbp1/Egfr/P4ha2/Adora2b/Eno3/Aldoc/Gaa/Pgam2/Gck/Igfbp3/Ugp2/Stc2/Wsb1/Prkca/Galk1/Jmjd6/Fos/Pgf/Tgfb3/Klf6/Gcnt2/Tgfbi/Glrx/Pfkp/Nfil3/Fbp1/Map3k1/Stc1/Ndst2/Ero1l/Bnip3l/Sdc2/Maff/Kdelr3/Ext1/Ndrg1/Myh9/Pdgfb/Klhl24/Gbe1/Slc25a1/Fam162a/Tmem4…	Adam17/Axin1/Axin2/Ccnd2/Csnk1e/Ctnnb1/Cul1/Dkk1/Dkk4/Dll1/Dvl2/Peg12/Fzd1/Fzd8/Gnai1/Hdac11/Hdac2/Hdac5/Hey1/Hey2/Jag1/Jag2/Kat2a/Lef1/Maml1/Myc/Ncor2/Ncstn/Nkd1/Notch1/Notch4/Numb/Ppard/Psen2/Ptch1/Rbpj/Skp2/Tcf7/Trp53/Wnt1/Wnt5b/Wnt6	0.235955
46	HALLMARK_ANDROGEN_RESPONSE	HALLMARK_ANDROGEN_RESPONSE	HALLMARK_ANDROGEN_RESPONSE	94	0.239194	0.786862	0.851748	0.925813	0.48727	3099	tags=20%, list=17%, signal=17%	117167/11651/12010/109785/53416/54608/11504/76687/13521/14958/12445/207565/83397/66384/17988/21985/16691/74205/107652	94	Steap4/Akt1/B2m/Pgm3/Stk39/Abhd2/Adamts1/Spcs3/Slc26a2/H1f0/Ccnd3/Camkk2/Akap12/Srp19/Ndrg1/Tpd52/Krt8/Acsl3/Uap1	19	Xrcc5/Acsl3/Elk4/Dbi/Uap1/Akap12/Map7/Sgk1/Arid5b/Appbp2/Krt19/Dnajb9/Actn1/Ptpn21/Akt1/Idi1/Ell2/Plpp1/Hmgcs1/Cdc14b/Iqgap2/Hmgcr/Ngly1/Zmiz1/Ncoa4/Tsc22d1/Ptk2b/Abcc4/Selenop/Lifr/Ank/H1f0/Xrcc6/Ndrg1/Slc38a2/Krt8/Adamts1/Tmprss2/Ccnd3/Ube2i/Fkbp5/Srf/Vapa/Myl12a/Srp19/Tnfaip8/Slc26a2/Lman1/Fads1/Rrp12/Itgav/B2m/Sord/Mertk/Adrm1/Stk39/Pmepa1/Zbtb10/Sec24d/Tpd52/Gnai3/Pdlim5/Ube2j1/Dhcr24/B4galt…	Adam17/Axin1/Axin2/Ccnd2/Csnk1e/Ctnnb1/Cul1/Dkk1/Dkk4/Dll1/Dvl2/Peg12/Fzd1/Fzd8/Gnai1/Hdac11/Hdac2/Hdac5/Hey1/Hey2/Jag1/Jag2/Kat2a/Lef1/Maml1/Myc/Ncor2/Ncstn/Nkd1/Notch1/Notch4/Numb/Ppard/Psen2/Ptch1/Rbpj/Skp2/Tcf7/Trp53/Wnt1/Wnt5b/Wnt6	0.202128
47	HALLMARK_SPERMATOGENESIS	HALLMARK_SPERMATOGENESIS	HALLMARK_SPERMATOGENESIS	81	-0.2109	-0.77419	0.925926	0.981474	0.516565	5102	tags=37%, list=28%, signal=27%	21888/22099/14447/27214/53604/17349/15482/22335/16165/56717/11536/14823/14866/20480/56088/12467/106344/18551/18005/71838/75553/14056/17354/14245/17773/18952/21351/23980/17344/12686	81	Tle4/Tsn/Gapdhs/Dbf4/Zpbp/Mlf1/Hspa1l/Vdac3/Il13ra2/Mtor/Gpr182/Grm8/Gstm5/Clpb/Psmg1/Cct6b/Rfc4/Pcsk4/Nek2/Phf7/Zc3h14/Ezh2/Mllt10/Lpin1/Mtnr1a/Sept4/Taldo1/Pebp1/Pias2/Elovl3	30	Agfg1/Nek2/Tsn/Map7/Sirt1/Cdk1/Pcsk4/Gpr182/Sept4/Ace/Pgs1/Nf2/Nefh/Zpbp/Cct6b/Pomc/Hspa2/Zc2hc1c/Zc3h14/Lpin1/Arl4a/Rad17/Cdkn3/Parp2/Ift88/Phf7/Rpl39l/Rfc4/Psmg1/Hspa1l/Tcp11/Mep1b/Camk4/Slc12a2/Pias2/Elovl3/Cnih2/Tle4/Ide/Mllt10/Strbp/Stam2/Ncaph/Nphp1/Bub1/Aurka/Hspa4l/Mlf1/She/Gstm5/Oaz3/Spata6/Mtor/Slc2a5/Mast2/Kif2c/Tekt2/Art3/Chfr/Dbf4/Pebp1/Cftr/Acrbp/Grm8/Braf/Ezh2/Il12rb2/Gmcl1/Clpb/Ph…	Adam17/Axin1/Axin2/Ccnd2/Csnk1e/Ctnnb1/Cul1/Dkk1/Dkk4/Dll1/Dvl2/Peg12/Fzd1/Fzd8/Gnai1/Hdac11/Hdac2/Hdac5/Hey1/Hey2/Jag1/Jag2/Kat2a/Lef1/Maml1/Myc/Ncor2/Ncstn/Nkd1/Notch1/Notch4/Numb/Ppard/Psen2/Ptch1/Rbpj/Skp2/Tcf7/Trp53/Wnt1/Wnt5b/Wnt6	0.37037
48	HALLMARK_HEDGEHOG_SIGNALING	HALLMARK_HEDGEHOG_SIGNALING	HALLMARK_HEDGEHOG_SIGNALING	30	0.233545	0.632621	0.945946	0.981474	0.516565	1268	tags=7%, list=7%, signal=6%	18854/21838	30	Pml/Thy1	2	Nrp2/Hey2/Gli1/Nf1/Cdk5r1/Rtn1/Ptch1/Rasa1/Dpysl2/Myh9/Celsr1/Ets2/Plg/Vegfa/Vldlr/Slit1/Ldb1/Hey1/Cntfr/Tle1/Cdk6/Ache/Shh/Adgrg1/Thy1/Tle3/Pml/L1cam/Ophn1/Amot	Adam17/Axin1/Axin2/Ccnd2/Csnk1e/Ctnnb1/Cul1/Dkk1/Dkk4/Dll1/Dvl2/Peg12/Fzd1/Fzd8/Gnai1/Hdac11/Hdac2/Hdac5/Hey1/Hey2/Jag1/Jag2/Kat2a/Lef1/Maml1/Myc/Ncor2/Ncstn/Nkd1/Notch1/Notch4/Numb/Ppard/Psen2/Ptch1/Rbpj/Skp2/Tcf7/Trp53/Wnt1/Wnt5b/Wnt6	0.0666667
49	HALLMARK_NOTCH_SIGNALING	HALLMARK_NOTCH_SIGNALING	HALLMARK_NOTCH_SIGNALING	30	0.223712	0.605984	0.961844	0.981474	0.516565	1363	tags=7%, list=8%, signal=6%	26965/103583	30	Cul1/Fbxw11	2	Fzd7/Fzd5/Psen2/Fbxw11/Skp1a/Kat2a/Prkca/Wnt5a/Rbx1/Hes1/St3gal6/Ppard/Dll1/Notch3/Tcf7l2/Dtx4/Notch1/Jag1/Aph1a/Heyl/Dtx2/Lfng/Fzd1/Dtx1/Cul1/Wnt2/Arrb1/Psenen/Ccnd1/Sap30	Adam17/Axin1/Axin2/Ccnd2/Csnk1e/Ctnnb1/Cul1/Dkk1/Dkk4/Dll1/Dvl2/Peg12/Fzd1/Fzd8/Gnai1/Hdac11/Hdac2/Hdac5/Hey1/Hey2/Jag1/Jag2/Kat2a/Lef1/Maml1/Myc/Ncor2/Ncstn/Nkd1/Notch1/Notch4/Numb/Ppard/Psen2/Ptch1/Rbpj/Skp2/Tcf7/Trp53/Wnt1/Wnt5b/Wnt6	0.0666667
50	HALLMARK_WNT_BETA_CATENIN_SIGNALING	HALLMARK_WNT_BETA_CATENIN_SIGNALING	HALLMARK_WNT_BETA_CATENIN_SIGNALING	38	0.191405	0.547653	0.989231	0.989231	0.520648	4875	tags=24%, list=27%, signal=17%	26965/12444/22059/15214/11491/12005/22419/19015/27401	38	Cul1/Ccnd2/Trp53/Hey2/Adam17/Axin1/Wnt5b/Ppard/Skp2	9	Ncstn/Psen2/Hdac2/Hey2/Trp53/Dvl2/Axin2/Maml1/Tcf7/Kat2a/Hdac5/Adam17/Numb/Ptch1/Myc/Skp2/Csnk1e/Axin1/Ppard/Notch4/Dll1/Fzd8/Notch1/Jag1/Lef1/Hey1/Rbpj/Fzd1/Gnai1/Ncor2/Cul1/Hdac11/Wnt5b/Ccnd2/Peg12/Dkk4/Nkd1/Ctnnb1	Adam17/Axin1/Axin2/Ccnd2/Csnk1e/Ctnnb1/Cul1/Dkk1/Dkk4/Dll1/Dvl2/Peg12/Fzd1/Fzd8/Gnai1/Hdac11/Hdac2/Hdac5/Hey1/Hey2/Jag1/Jag2/Kat2a/Lef1/Maml1/Myc/Ncor2/Ncstn/Nkd1/Notch1/Notch4/Numb/Ppard/Psen2/Ptch1/Rbpj/Skp2/Tcf7/Trp53/Wnt1/Wnt5b/Wnt6	0.236842
