# Supplementary material for: Listeria monocytogenes infection rewires host metabolism with regulatory input from type I interferons
Source: PLoS Pathog. 2021 Jul 8;17(7):e1009697. doi: 10.1371/journal.ppat.1009697 (PMC8266069; doi:10.1371/journal.ppat.1009697)
Supplement: S4 Table — (XLSX) [file ppat.1009697.s010.xlsx]

## Sheet: Sheet1
	X	ID	Description	setSize	enrichmentScore	NES	pvalue	p.adjust	qvalues	rank	leading_edge	core_enrichment	setSize2	core_enrichment_symbols	Number_of_core_enriched	Genes_found_in_Pathway_setSize	Genes_of_Pathway	GeneRatio
1	HALLMARK_INTERFERON_GAMMA_RESPONSE	HALLMARK_INTERFERON_GAMMA_RESPONSE	HALLMARK_INTERFERON_GAMMA_RESPONSE	195	-0.689085	-2.73753	0.00110375	0.00561861	0.00319374	2484	tags=48%, list=13%, signal=42%	17768/27056/60533/434341/20848/109032/59027/667373/30934/667277/12494/15251/18033/66552/27007/140795/246696/108670/20847/14747/22035/75345/57444/71701/12258/17329/71371/16193/12984/14964/630294/70110/12369/71805/66141/21929/64685/17874/12703/15958/72075/74481/16391/100038882/20293/24105/15959/229003/24110/110557/21356/15945/52668/19039/672511/20306/58203/16363/74157/80861/19106/547253/18854/15040…	195	Mthfd2/Irf5/Cd274/Nlrc5/Stat3/Sp110/Nampt/Ifit1bl1/Tor1b/C1rb/Cd38/Hif1a/Nfkb1/Sppl2a/Klrk1/P2ry14/Slc25a28/Epsti1/Stat2/Cmklr1/Tnfsf10/Slamf7/Isg20/Pnpt1/Serping1/Cxcl9/Arid5b/Il6/Csf2rb2/H2-D1/Gm7030/Ifi35/Casp7/Nup93/Ifitm3/Tnfaip3/Nmi/Myd88/Socs1/Ifit2/Ogfr/Batf2/Irf9/Isg15/Ccl12/Rbck1/Ifit3/Helz2/Usp18/H2-Q6/Tapbp/Cxcl10/Ifi27/Lgals3bp/Rnf213/Ccl7/Zbp1/Irf2/Cmtr1/Dhx58/Eif2ak2/Parp14/Pml/H2-…	93	Casp8/Ptgs2/Selp/Sp110/St8sia4/Cfh/Pla2g4a/Xcl1/Slamf7/Btg1/Stat2/Tnfaip3/Arid5b/Mettl7b/Upp1/Peli1/Pnpt1/Lcp2/Irf1/Rapgef6/Xaf1/Ccl7/Ccl12/Trim25/Ifi35/Rnf213/Ccl5/Dhx58/Stat3/Socs3/Lgals3bp/Sectm1a/Cmpk2/Nampt/Psma3/Hif1a/Ifi27/Tnfaip2/Rsad2/Arl4a/Nfkbia/Wars/Psma2/Irf4/Pfkp/Gzma/Pnp2/Psme1/Irf9/Epsti1/Gch1/Psme2/Lats2/Gpr18/Ly6e/Apol6/Csf2rb2/Il2rb/Itgb7/Ciita/Mx2/Socs1/Parp14/Cd86/Sod2/Cdkn1a…	Abca3/Abhd2/Acox2/Add3/Aff1/Agr2/Aldh3a2/Aldh3b1/Amfr/Anxa9/Areg/Arl3/Ascl1/Ass1/Atp2b4/Bag1/Batf/Bcl2/Blvrb/Btg3/Car12/Car2/Cacna2d2/Calcr/Cav1/Ccn5/Ccna1/Ccnd1/Cd44/Cd9/Cdc20/Cdc6/Cdh1/Celsr2/Chpt1/Chst8/Cish/Ckb/Clic3/Cox6c/Cpe/Cxcl12/Cxcl14/Cyp26b1/Cyp4f14/Cyp4f15/Dcxr/Dhcr7/Dhrs2/Dlg5/Dnajc1/Dnajc12/Dusp2/Dynlt3/Egr3/Elovl5/Emp2/Etfb/Fabp5/Fam102a/Farp1/Fdft1/Fgfr3/Fkbp4/Fkbp5/Flnb/Fos/Foxc1…	0.476923
2	HALLMARK_TNFA_SIGNALING_VIA_NFKB	HALLMARK_TNFA_SIGNALING_VIA_NFKB	HALLMARK_TNFA_SIGNALING_VIA_NFKB	195	-0.544881	-2.16465	0.00110375	0.00561861	0.00319374	4951	tags=55%, list=26%, signal=41%	18792/18124/56376/55991/17127/56193/12702/20297/19696/14595/18030/12609/16878/12228/227659/20893/54720/20656/14345/16195/21942/15939/18626/67972/67916/15980/56066/22151/99929/20310/11852/14284/12575/231130/12633/384783/17210/13660/11303/18227/216850/192656/16835/20311/22029/21815/19347/230738/20850/16780/319520/108767/18035/108078/15894/106628/23872/16477/15937/170768/75234/11797/59027/14281/1878…	195	Plau/Nr4a3/Pdlim5/Panx1/Smad3/Plek/Socs3/Ccl20/Rel/B4galt1/Nfil3/Cebpd/Lif/Btg3/Slc2a6/Bhlhe40/Rcan1/Sod2/Fut4/Il6st/Tnfrsf9/Ier5/Per1/Atp2b1/Plpp3/Ifngr2/Cxcl11/Tubb2a/Tiparp/Cxcl2/Rhob/Fosl2/Cdkn1a/Tnip2/Cflar/Irs2/Mcl1/Ehd1/Abca1/Nr4a2/Kdm6b/Ripk2/Ldlr/Cxcl5/Traf1/Tgif1/Dennd5a/Zc3h12a/Stat5a/Lamb3/Dusp4/Pnrc1/Nfkbia/Olr1/Icam1/Trip10/Ets2/Junb/Ier3/Pfkfb3/Rnf19b/Birc2/Nampt/Fos/Serpine1/Nfkbi…	108	Cflar/Ccl20/Ackr3/Serpinb2/Serpinb8/Ptgs2/Lamb3/Msc/Btg2/Ier5/Atf3/G0s2/Sgk1/Egr2/Icosl/Gadd45b/Btg1/Atp2b1/Phlda1/Tnfaip3/Marcks/Dram1/Il23a/Lif/Il12b/Gfpt2/Irf1/Map2k3/Per1/Ccl12/Ccl4/Eif1/Stat5a/Sphk1/Plek/Rel/Sqstm1/Tnip1/Kdm6b/Ccl5/Slc16a6/Socs3/Nampt/Fos/Tnfaip2/Rhob/Id2/Nfkbia/Klf6/Inhba/Edn1/Cd83/Ninj1/Plk2/Il6st/Tubb2a/Nfil3/F2rl1/Plau/Tsc22d1/Gch1/Gpr183/Trib1/Myc/Maff/Nr4a1/Ptger4/Il7r…	Abca3/Abhd2/Acox2/Add3/Aff1/Agr2/Aldh3a2/Aldh3b1/Amfr/Anxa9/Areg/Arl3/Ascl1/Ass1/Atp2b4/Bag1/Batf/Bcl2/Blvrb/Btg3/Car12/Car2/Cacna2d2/Calcr/Cav1/Ccn5/Ccna1/Ccnd1/Cd44/Cd9/Cdc20/Cdc6/Cdh1/Celsr2/Chpt1/Chst8/Cish/Ckb/Clic3/Cox6c/Cpe/Cxcl12/Cxcl14/Cyp26b1/Cyp4f14/Cyp4f15/Dcxr/Dhcr7/Dhrs2/Dlg5/Dnajc1/Dnajc12/Dusp2/Dynlt3/Egr3/Elovl5/Emp2/Etfb/Fabp5/Fam102a/Farp1/Fdft1/Fgfr3/Fkbp4/Fkbp5/Flnb/Fos/Foxc1…	0.553846
3	HALLMARK_MITOTIC_SPINDLE	HALLMARK_MITOTIC_SPINDLE	HALLMARK_MITOTIC_SPINDLE	197	-0.517724	-2.05947	0.00110619	0.00561861	0.00319374	4902	tags=49%, list=26%, signal=37%	237860/56376/17886/13589/56699/26934/78514/11789/216846/71774/75786/77579/20740/236266/13006/12345/101497/13424/104027/16897/18015/232533/232944/11350/75547/70799/64930/71704/20662/54126/19303/76707/26403/19877/22330/22350/104445/16573/53860/15185/17318/110279/66615/12927/74018/192662/234214/192786/69632/108903/213498/217944/24061/223254/110380/19687/72776/227800/71819/18003/56705/13043/269587/21…	197	Ssh2/Pdlim5/Myh9/Mapre1/Cdc42ep4/Racgap1/Arhgap10/Apc/Cntrob/Shroom1/Ckap5/Myh10/Sptan1/Alms1/Smc3/Capzb/Plekhg2/Dync1h1/Synpo/Llgl1/Nf1/Stk38l/Mark4/Abl1/Akap13/Cep192/Tsc1/Arhgef3/Sos1/Arhgef7/Pxn/Clasp1/Map3k11/Rock1/Vcl/Ezr/Cdc42ep1/Kif5b/Sept9/Hdac6/Mid1/Bcr/Atg4b/Bcar1/Als2/Arhgdia/Sorbs2/Rapgef6/Arhgef12/Tbcd/Arhgef11/Rapgef5/Smc1a/Farp1/Shroom2/Rfc1/Sass6/Rabgap1/Kif23/Nedd9/Ranbp9/Cttn/E…	97	Dst/Nck2/Atg4b/Clasp1/Rab3gap1/Arl8a/Kifap3/Cdc42bpa/Nek2/Arfgef1/Als2/Tuba4a/Rasal2/Cenpf/Lats1/Katna1/Epb41l2/Wasf1/Bcr/Fgd6/Fbxo5/Marcks/Cdk1/Pcnt/Ccdc88a/Shroom1/Rapgef6/Llgl1/Myh10/Ywhae/Ssh2/Nf1/Tubd1/Sept9/Birc5/Tbcd/Sptbn1/Dock2/Cntrob/Pafah1b1/Gemin4/Abr/Dynll2/Top2a/Arhgap27/Cdc27/Cdc42ep4/Cep131/Arhgdia/Csnk1d/Kif3c/Dock4/Arhgap5/Arf6/Dync1h1/Klc1/Rapgef5/Nin/Net1/Nedd9/Ranbp9/Cep72/Ra…	Abca3/Abhd2/Acox2/Add3/Aff1/Agr2/Aldh3a2/Aldh3b1/Amfr/Anxa9/Areg/Arl3/Ascl1/Ass1/Atp2b4/Bag1/Batf/Bcl2/Blvrb/Btg3/Car12/Car2/Cacna2d2/Calcr/Cav1/Ccn5/Ccna1/Ccnd1/Cd44/Cd9/Cdc20/Cdc6/Cdh1/Celsr2/Chpt1/Chst8/Cish/Ckb/Clic3/Cox6c/Cpe/Cxcl12/Cxcl14/Cyp26b1/Cyp4f14/Cyp4f15/Dcxr/Dhcr7/Dhrs2/Dlg5/Dnajc1/Dnajc12/Dusp2/Dynlt3/Egr3/Elovl5/Emp2/Etfb/Fabp5/Fam102a/Farp1/Fdft1/Fgfr3/Fkbp4/Fkbp5/Flnb/Fos/Foxc1…	0.492386
4	HALLMARK_COMPLEMENT	HALLMARK_COMPLEMENT	HALLMARK_COMPLEMENT	183	-0.423218	-1.66769	0.00111111	0.00561861	0.00319374	5472	tags=44%, list=29%, signal=32%	208650/74112/12628/14268/18793/20704/14702/14571/17387/13030/16452/11502/56697/268936/56193/14061/12870/105445/66988/12315/14784/19141/18643/12827/11747/193740/11905/13040/20310/16912/16923/13033/14828/12266/21417/18712/18706/13660/13007/14462/12263/70574/19072/14068/108078/12371/100102/22038/18753/14678/56212/72843/80287/78287/18787/18815/667277/15378/16612/19822/84092/98710/12258/16993/19164/50…	183	Cblb/Usp16/Cfh/Fn1/Plaur/Serpina1e/Gng2/Gpd2/Mmp14/Ctsb/Jak2/Adam9/Akap10/Brpf3/Plek/F2/Cp/Dock9/Lap3/Calm3/Grb2/Lgmn/Pfn1/Col4a2/Anxa5/Hspa1a/Serpinc1/Ctss/Cxcl2/Psmb9/Sh2b3/Ctsd/Hspa5/C3/Zeb1/Pim1/Pik3ca/Ehd1/Csrp1/Gata3/C2/Cpm/Prep/F7/Olr1/Casp9/Pcsk9/Plscr1/Prkcd/Gnai2/Rhog/Prdm4/Apobec3/Rbsn/Serpine1/Plg/C1rb/Hnf4a/Klk1/Rnf4/Usp8/Rabif/Serping1/Lta4h/Psen1/Sirt6/Il6/Gca/Clu/Gzmb/Casp7/Mmp8/T…	81	Serpinb2/Rabif/Csrp1/Serpinc1/F5/Vcpip1/Fn1/Dock10/Cd55/Cfh/Pla2g4a/Fcer1g/Cd46/Cr1l/Cr2/Fyn/Prep/Spock2/Lta4h/Dusp6/Cpm/Tnfaip3/Sirt6/Prdm4/Dyrk2/Lrp1/Lcp2/Irf1/Pik3r5/Gp1ba/Cdk5r1/Gngt2/Plek/Atox1/Akap10/Pfn1/Ccl5/Grb2/Timp2/Dock4/Psen1/Calm1/Pik3cg/Lgmn/Serpina1a/Serpina1e/Ctsl/Kif2a/Gzma/Gzmk/Lgals3/Ang/Mmp14/Ctsb/Clu/Gng2/Prkcd/Itih1/Gmfb/Gzmb/Dgkh/Dock9/C9/Cpq/Zfpm2/Maff/Apobec3/Tmprss6/Pdg…	Abca3/Abhd2/Acox2/Add3/Aff1/Agr2/Aldh3a2/Aldh3b1/Amfr/Anxa9/Areg/Arl3/Ascl1/Ass1/Atp2b4/Bag1/Batf/Bcl2/Blvrb/Btg3/Car12/Car2/Cacna2d2/Calcr/Cav1/Ccn5/Ccna1/Ccnd1/Cd44/Cd9/Cdc20/Cdc6/Cdh1/Celsr2/Chpt1/Chst8/Cish/Ckb/Clic3/Cox6c/Cpe/Cxcl12/Cxcl14/Cyp26b1/Cyp4f14/Cyp4f15/Dcxr/Dhcr7/Dhrs2/Dlg5/Dnajc1/Dnajc12/Dusp2/Dynlt3/Egr3/Elovl5/Emp2/Etfb/Fabp5/Fam102a/Farp1/Fdft1/Fgfr3/Fkbp4/Fkbp5/Flnb/Fos/Foxc1…	0.442623
5	HALLMARK_G2M_CHECKPOINT	HALLMARK_G2M_CHECKPOINT	HALLMARK_G2M_CHECKPOINT	183	-0.406604	-1.60222	0.00111111	0.00561861	0.00319374	3712	tags=31%, list=20%, signal=25%	71375/14088/11350/19134/30939/26885/76464/15366/12530/100710/16211/16573/21917/103573/20588/75717/26965/110809/22589/14105/21969/11991/12455/70769/18286/13557/24061/19650/51810/71514/212999/16201/27374/71819/107995/269966/19704/15251/12051/20775/17975/27041/26416/16882/226525/15361/14030/15574/217232/72119/18472/15481/22427/18854/18141/19359/12428	183	Foxn3/Fancc/Abl1/Prpf4b/Pttg1/Casp8ap2/Knl1/Hmmr/Cdc25a/Pds5b/Kpnb1/Kif5b/Tmpo/Xpo1/Smarcc1/Cul5/Cul1/Srsf1/Atrx/Srsf10/Top1/Hnrnpd/Ccnt1/Nolc1/Odf2/E2f3/Smc1a/Rbl1/Hnrnpu/Sfpq/Tnpo2/Ilf3/Prmt5/Kif23/Cdc20/Nup98/Upf1/Hif1a/Bcl3/Sqle/Ncl/G3bp1/Mapk14/Lig3/Rasal2/Hmga1/Ewsr1/Hus1/Cdc27/Tpx2/Pafah1b1/Hspa8/Wrn/Pml/Nup50/Rad23b/Ccna2	57	Exo1/Nek2/Mcm3/Prim2/Cul3/Ncl/Dtymk/Mcm6/Rasal2/Uck2/Hnrnpu/Lbr/Cenpf/Katna1/Cdk4/Fbxo5/Marcks/Amd1/Cdk1/Tmpo/Xpo1/G3bp1/Aurkb/Lig3/Srsf1/Cbx1/Cdc6/Birc5/Ewsr1/H2afv/Hus1/Hmmr/Pttg1/Pafah1b1/Kpnb1/Top2a/Cdc27/Kpna2/Srsf2/Odc1/Arid4a/Mnat1/Hif1a/Foxn3/Rps6ka5/Prpf4b/Cks2/E2f3/Fancc/Cdkn3/Pbk/Prmt5/Sqle/Myc/Nup50/Espl1/Rad21/Slc38a1/Ccnt1/Racgap1/Polq/Gspt1/Cdc45/Tra2b/Hmga1/Mapk14/Chaf1a/Ccnf/Efna…	Abca3/Abhd2/Acox2/Add3/Aff1/Agr2/Aldh3a2/Aldh3b1/Amfr/Anxa9/Areg/Arl3/Ascl1/Ass1/Atp2b4/Bag1/Batf/Bcl2/Blvrb/Btg3/Car12/Car2/Cacna2d2/Calcr/Cav1/Ccn5/Ccna1/Ccnd1/Cd44/Cd9/Cdc20/Cdc6/Cdh1/Celsr2/Chpt1/Chst8/Cish/Ckb/Clic3/Cox6c/Cpe/Cxcl12/Cxcl14/Cyp26b1/Cyp4f14/Cyp4f15/Dcxr/Dhcr7/Dhrs2/Dlg5/Dnajc1/Dnajc12/Dusp2/Dynlt3/Egr3/Elovl5/Emp2/Etfb/Fabp5/Fam102a/Farp1/Fdft1/Fgfr3/Fkbp4/Fkbp5/Flnb/Fos/Foxc1…	0.311475
6	HALLMARK_P53_PATHWAY	HALLMARK_P53_PATHWAY	HALLMARK_P53_PATHWAY	185	-0.390729	-1.54083	0.00111235	0.00561861	0.00319374	5057	tags=44%, list=27%, signal=32%	71839/20969/18128/13198/22337/56464/21452/52808/22057/17254/16878/207785/12192/13836/12454/101565/15939/20181/53421/19124/19143/11479/17122/224624/20683/13033/12521/12575/22401/12444/107939/140570/50754/53619/76281/80905/74747/13830/15937/12450/16324/22591/217344/75234/14281/98845/22592/16179/16554/71795/70930/12606/17246/11910/20620/68048/17872/21802/27280/17119/15200/11783/53892/67776/67623/127…	185	Osgin1/Sdc1/Notch1/Ddit3/Vdr/Ctsf/Tcn2/Tspyl2/Tob1/Slc3a2/Lif/Csrnp2/Zfp36l1/Epha2/Ccnk/Ccp110/Ier5/Rxra/Sec61a1/Procr/St14/Acvr1b/Mxd4/Rab40c/Sp1/Ctsd/Cd82/Cdkn1a/Zmat3/Ccnd2/Pom121/Plxnb2/Fbxw7/Blcap/Tax1bp3/Polh/Ddit4/Stom/Ier3/Ccng1/Inhbb/Xpc/Rhbdf2/Rnf19b/Fos/Eps8l2/Ercc5/Irak1/Kif13b/Pitpnc1/Nol8/Cebpa/Mdm2/Atf3/Plk2/Aen/Ppp1r15a/Tgfa/Phlda3/Mxd1/Hbegf/Apaf1/Ppm1d/Vwa5a/Tm7sf3/Plk3/Mknk2/So…	81	Ercc5/Phlda3/Rgs16/Slc19a2/Ptpn14/Inhbb/Steap3/Btg2/Ier5/Coq8a/Ephx1/Atf3/Perp/Sesn1/Btg1/Ddit3/Gls2/Rps12/Tpd52l1/Foxo3/Ddit4/Mknk2/Dram1/Apaf1/Mdm2/Dgka/Lif/Upp1/Rack1/Hint1/Gm2a/Trp53/Tax1bp3/Cdk5r1/Ppm1d/Tob1/Hexim1/Itgb4/Sphk1/Baiap2/Tcn2/Ccng1/Cyfip2/Alox8/Traf4/Rad51c/Pitpnc1/Fdxr/Rhbdf2/Dcxr/Sdc1/Fos/Ccnk/Gpx2/Zfp36l1/Ninj1/Nol8/Ankra2/Plk2/F2r/Cgrrf1/Abhd4/Kif13b/Tsc22d1/Rb1/Nudt15/Acvr1…	Abca3/Abhd2/Acox2/Add3/Aff1/Agr2/Aldh3a2/Aldh3b1/Amfr/Anxa9/Areg/Arl3/Ascl1/Ass1/Atp2b4/Bag1/Batf/Bcl2/Blvrb/Btg3/Car12/Car2/Cacna2d2/Calcr/Cav1/Ccn5/Ccna1/Ccnd1/Cd44/Cd9/Cdc20/Cdc6/Cdh1/Celsr2/Chpt1/Chst8/Cish/Ckb/Clic3/Cox6c/Cpe/Cxcl12/Cxcl14/Cyp26b1/Cyp4f14/Cyp4f15/Dcxr/Dhcr7/Dhrs2/Dlg5/Dnajc1/Dnajc12/Dusp2/Dynlt3/Egr3/Elovl5/Emp2/Etfb/Fabp5/Fam102a/Farp1/Fdft1/Fgfr3/Fkbp4/Fkbp5/Flnb/Fos/Foxc1…	0.437838
7	HALLMARK_ALLOGRAFT_REJECTION	HALLMARK_ALLOGRAFT_REJECTION	HALLMARK_ALLOGRAFT_REJECTION	186	-0.409227	-1.61304	0.00111607	0.00561861	0.00319374	3561	tags=27%, list=19%, signal=22%	12988/22375/12525/192656/13669/14744/11651/230861/12263/15013/16185/15894/226419/16428/16324/55985/12519/20303/216799/16161/15251/12051/24088/104458/17329/16193/13649/12977/11308/14964/14939/13244/216080/12703/55944/14062/20293/234734/21355/12445/16423/142980/21356/20296/20306/15040/15018/21354/54123/12010	186	Csk/Wars/Cd8a/Ripk2/Eif3a/Gpr65/Akt1/Eif4g3/C2/H2-Q2/Il2rb/Icam1/Dyrk3/Itk/Inhbb/Cxcl13/Cd80/Ccl4/Nlrp3/Il12rb1/Hif1a/Bcl3/Tlr2/Rars/Cxcl9/Il6/Egfr/Csf1/Abi1/H2-D1/Gzmb/Degs1/Ube2d1/Socs1/Eif3d/F2r/Ccl12/Aars/Tap2/Ccnd3/Cd47/Tlr3/Tapbp/Ccl2/Ccl7/H2-T23/H2-Q7/Tap1/Irf7/B2m	50	Zap70/Il18rap/Cd28/Il10/Cd247/St8sia4/Inhbb/Dars/Dyrk3/Ptprc/Fasl/Fcgr2b/Degs1/Tgfb2/Ifngr1/Prf1/Itgb2/Icosl/Elane/Ube2n/Ifng/Srgn/Ube2d1/Lif/Egfr/Mtif2/Lcp2/Il12b/Nlrp3/Nos2/Ccl2/Ccl7/Ccl11/Ccl12/Ccl4/Npm1/Rars/Itk/Il4/Eif5a/Ccl5/Brca1/Cd7/Hif1a/Gpr65/Hdac9/Wars/Akt1/Inhba/Irf4/Ly86/F2r/Gzma/Stab1/Gzmb/Fyb/Ncf4/Eif3d/Il2rb/Hcls1/Cd80/Cd47/Ifngr2/Socs1/Cd86/Cd96/Tapbp/H2-Oa/H2-DMa/H2-DMb2/Tap1/Ta…	Abca3/Abhd2/Acox2/Add3/Aff1/Agr2/Aldh3a2/Aldh3b1/Amfr/Anxa9/Areg/Arl3/Ascl1/Ass1/Atp2b4/Bag1/Batf/Bcl2/Blvrb/Btg3/Car12/Car2/Cacna2d2/Calcr/Cav1/Ccn5/Ccna1/Ccnd1/Cd44/Cd9/Cdc20/Cdc6/Cdh1/Celsr2/Chpt1/Chst8/Cish/Ckb/Clic3/Cox6c/Cpe/Cxcl12/Cxcl14/Cyp26b1/Cyp4f14/Cyp4f15/Dcxr/Dhcr7/Dhrs2/Dlg5/Dnajc1/Dnajc12/Dusp2/Dynlt3/Egr3/Elovl5/Emp2/Etfb/Fabp5/Fam102a/Farp1/Fdft1/Fgfr3/Fkbp4/Fkbp5/Flnb/Fos/Foxc1…	0.268817
8	HALLMARK_INFLAMMATORY_RESPONSE	HALLMARK_INFLAMMATORY_RESPONSE	HALLMARK_INFLAMMATORY_RESPONSE	177	-0.489825	-1.91848	0.00111982	0.00561861	0.00319374	5381	tags=51%, list=29%, signal=37%	23849/18793/11535/18578/16561/16154/17387/16190/50498/16992/21939/20297/14293/20343/20288/18442/16878/14734/26362/54483/20354/21942/16402/18414/67972/15980/56066/11479/20299/12475/12521/12575/11303/20339/192656/16835/20311/14367/12273/15975/18035/108078/16185/15894/13058/11938/18413/14745/56212/21938/235574/257632/73379/59027/18174/18787/15465/216799/15251/18033/17295/14747/22035/24088/17119/1520…	177	Klf6/Plaur/Adm/Pde4b/Kif1b/Il10ra/Mmp14/Il4ra/Ebi3/Lta/Cd40/Ccl20/Fpr1/Sell/Msr1/P2ry2/Lif/Gpc3/Axl/Mefv/Sema4d/Tnfrsf9/Itga5/Osmr/Atp2b1/Ifngr2/Cxcl11/Acvr1b/Ccl22/Cd14/Cd82/Cdkn1a/Abca1/Sele/Ripk2/Ldlr/Cxcl5/Fzd5/C5ar1/Ifnar1/Nfkbia/Olr1/Il2rb/Icam1/Cybb/Atp2a2/Osm/Lpar1/Rhog/Tnfrsf1b/Atp2c1/Nod2/Dcbld2/Nampt/Slc11a2/Serpine1/Hrh1/Nlrp3/Hif1a/Nfkb1/Met/Cmklr1/Tnfsf10/Tlr2/Mxd1/Hbegf/Cxcl9/Psen1…	90	Il1r1/Il18r1/Il18rap/Ccl20/Il10/Rgs16/Sele/Sell/Cd48/Slamf1/Fzd5/Marco/Cd55/Btg2/Rgs1/Icosl/Atp2b1/Gna15/Osm/Lif/Lcp2/Il12b/Irf1/Nlrp3/Adora2b/Pik3r5/Gp1ba/Scarf1/Ccl7/Ccl12/Csf3/Itgb3/Kcnj2/Sphk1/Ccl5/Ccr7/Nampt/Hif1a/Psen1/Ahr/Nfkbia/Gpr132/Klf6/Inhba/Edn1/Rnf144b/Sema4d/Ptger2/Mmp14/Stab1/Gch1/Gpr183/Myc/Ly6e/Acvr1b/Ptger4/Osmr/Il7r/Il2rb/Slc11a2/Itga5/Dcbld2/Ifnar1/Ifngr2/Mefv/Cdkn1a/Tapbp/Ga…	Abca3/Abhd2/Acox2/Add3/Aff1/Agr2/Aldh3a2/Aldh3b1/Amfr/Anxa9/Areg/Arl3/Ascl1/Ass1/Atp2b4/Bag1/Batf/Bcl2/Blvrb/Btg3/Car12/Car2/Cacna2d2/Calcr/Cav1/Ccn5/Ccna1/Ccnd1/Cd44/Cd9/Cdc20/Cdc6/Cdh1/Celsr2/Chpt1/Chst8/Cish/Ckb/Clic3/Cox6c/Cpe/Cxcl12/Cxcl14/Cyp26b1/Cyp4f14/Cyp4f15/Dcxr/Dhcr7/Dhrs2/Dlg5/Dnajc1/Dnajc12/Dusp2/Dynlt3/Egr3/Elovl5/Emp2/Etfb/Fabp5/Fam102a/Farp1/Fdft1/Fgfr3/Fkbp4/Fkbp5/Flnb/Fos/Foxc1…	0.508475
9	HALLMARK_UNFOLDED_PROTEIN_RESPONSE	HALLMARK_UNFOLDED_PROTEIN_RESPONSE	HALLMARK_UNFOLDED_PROTEIN_RESPONSE	110	-0.45079	-1.67287	0.00118906	0.00561861	0.00319374	4675	tags=52%, list=25%, signal=39%	52808/71853/56454/67134/13666/16006/22151/192193/14828/105148/13191/69048/56494/110960/234699/12317/16573/231452/22433/74747/13629/12282/70769/73192/20416/226641/17768/18044/72599/22393/16549/50527/667373/77591/78943/208643/228998/11910/218343/75416/69162/75901/218693/74322/66482/72068/22631/15526/50912/53621/12608/58233/20293/29810/233908/52639/70640	110	Tspyl2/Pdia6/Aldh18a1/Nop56/Eif2ak3/Igfbp1/Tubb2a/Edem1/Hspa5/Iars/Dctn1/Slc30a5/Gosr2/Tars/Edc4/Calr/Kif5b/Sdad1/Xbp1/Ddit4/Eef2/Hyou1/Nolc1/Xpot/Shc1/Atf6/Mthfd2/Nfya/Pdia5/Wfs1/Khsrp/Ero1l/Ifit1bl1/Ddx10/Ern1/Eif4g1/Arfgap1/Atf3/Ttc37/Nop14/Sec31a/Dcp1a/Paip1/Cxxc1/Exoc2/Cnot2/Ywhaz/Hspa9/Exosc10/Cnot4/Cebpb/Dnaja4/Ccl12/Bag3/Fus/Wipi1/Dcp2	57	Nabp1/Atf6/Atf3/Eef2/Ddit4/Nfyb/Cnot2/Xpot/Xbp1/Igfbp1/Nhp2/Ccl12/Slc1a4/Stc2/Npm1/Cnot6/Eif4a1/Gemin4/Gosr2/Ern1/Wipi1/Eif4a3/Pdia6/Eif2s1/Dnajb9/Iars/Ttc37/Paip1/Exoc2/Tubb2a/Ssr1/Slc30a5/Dcp1a/Dnajc3/Spcs1/Ero1l/Exosc4/Kdelr3/Atf4/Tars/Ywhaz/Eif4g1/Eif4a2/Parn/Pdia5/Vegfa/Nfya/Khsrp/Dcp2/Rps14/Cxxc1/Kif5b/Hspa9/Yif1a/Nolc1/Banf1/Psat1/Ifit1bl1/Aldh18a1/Exosc1/Exosc2/Hspa5/Chac1/Nop56/Cebpb/Arf…	Abca3/Abhd2/Acox2/Add3/Aff1/Agr2/Aldh3a2/Aldh3b1/Amfr/Anxa9/Areg/Arl3/Ascl1/Ass1/Atp2b4/Bag1/Batf/Bcl2/Blvrb/Btg3/Car12/Car2/Cacna2d2/Calcr/Cav1/Ccn5/Ccna1/Ccnd1/Cd44/Cd9/Cdc20/Cdc6/Cdh1/Celsr2/Chpt1/Chst8/Cish/Ckb/Clic3/Cox6c/Cpe/Cxcl12/Cxcl14/Cyp26b1/Cyp4f14/Cyp4f15/Dcxr/Dhcr7/Dhrs2/Dlg5/Dnajc1/Dnajc12/Dusp2/Dynlt3/Egr3/Elovl5/Emp2/Etfb/Fabp5/Fam102a/Farp1/Fdft1/Fgfr3/Fkbp4/Fkbp5/Flnb/Fos/Foxc1…	0.518182
10	HALLMARK_INTERFERON_ALPHA_RESPONSE	HALLMARK_INTERFERON_ALPHA_RESPONSE	HALLMARK_INTERFERON_ALPHA_RESPONSE	91	-0.823996	-2.98791	0.00121655	0.00561861	0.00319374	1543	tags=64%, list=8%, signal=59%	246696/108670/20847/57444/211329/71701/54199/12977/14964/70110/66141/64685/15958/72075/74481/16391/100038882/15959/53312/16423/229003/24110/80285/15945/52668/19039/16363/74157/80861/19106/547253/15040/17069/56417/217069/69550/74735/15018/99899/231655/13709/58185/17858/234311/22670/243771/12799/100121/21354/17454/54123/71586/20821/231712/55932/22169/209086/12010	91	Slc25a28/Epsti1/Stat2/Isg20/Ncoa7/Pnpt1/Ccrl2/Csf1/H2-D1/Ifi35/Ifitm3/Nmi/Ifit2/Ogfr/Batf2/Irf9/Isg15/Ifit3/Nub1/Cd47/Helz2/Usp18/Parp9/Cxcl10/Ifi27/Lgals3bp/Irf2/Cmtr1/Dhx58/Eif2ak2/Parp14/H2-T23/Ly6e/Adar/Trim25/Bst2/Trim14/H2-Q7/Ifi44/Oasl1/Elf1/Rsad2/Mx2/Ddx60/Trim26/Parp12/Cnp/Tdrd7/Tap1/Mov10/Irf7/Ifih1/Trim21/Trafd1/Gbp3/Cmpk2/Samd9l/B2m	58	Casp8/Sell/Sp110/Stat2/Ncoa7/Pnpt1/Irf1/Trim25/Cnp/Ifi35/Dhx58/Lgals3bp/Cmpk2/Psma3/Ifi27/Rsad2/Wars/Gmpr/Psme1/Irf9/Lpar6/Epsti1/Elf1/Psme2/Ly6e/Parp9/Cd47/Mx2/Parp14/Cmtr1/Tap1/Psmb8/H2-D1/H2-Q2/H2-Q7/H2-Q10/Trim26/H2-M3/Psmb9/H2-T23/Eif2ak2/Cd74/Batf2/Ifit2/Ifit3/Slc25a28/Ube2l6/B2m/Procr/Ogfr/Nmi/Ifih1/Helz2/Adar/Txnip/Gbp3/Gbp2/Il7/Mov10/Csf1/Ifi44/Tdrd7/Ripk2/Trim14/Isg15/Nub1/Lap3/Oasl1/Cx…	Abca3/Abhd2/Acox2/Add3/Aff1/Agr2/Aldh3a2/Aldh3b1/Amfr/Anxa9/Areg/Arl3/Ascl1/Ass1/Atp2b4/Bag1/Batf/Bcl2/Blvrb/Btg3/Car12/Car2/Cacna2d2/Calcr/Cav1/Ccn5/Ccna1/Ccnd1/Cd44/Cd9/Cdc20/Cdc6/Cdh1/Celsr2/Chpt1/Chst8/Cish/Ckb/Clic3/Cox6c/Cpe/Cxcl12/Cxcl14/Cyp26b1/Cyp4f14/Cyp4f15/Dcxr/Dhcr7/Dhrs2/Dlg5/Dnajc1/Dnajc12/Dusp2/Dynlt3/Egr3/Elovl5/Emp2/Etfb/Fabp5/Fam102a/Farp1/Fdft1/Fgfr3/Fkbp4/Fkbp5/Flnb/Fos/Foxc1…	0.637363
11	HALLMARK_IL6_JAK_STAT3_SIGNALING	HALLMARK_IL6_JAK_STAT3_SIGNALING	HALLMARK_IL6_JAK_STAT3_SIGNALING	82	-0.511919	-1.82701	0.00123609	0.00561861	0.00319374	4418	tags=43%, list=24%, signal=33%	14784/16195/18414/15980/56066/11479/20310/12475/18712/19246/15975/54721/56324/21937/21938/55985/20848/16161/12494/16172/19247/20847/11482/24088/17329/16193/12984/12977/17874/12703/16391/12018/16476/15945/20306	82	Grb2/Il6st/Osmr/Ifngr2/Cxcl11/Acvr1b/Cxcl2/Cd14/Pim1/Ptpn1/Ifnar1/Tyk2/Stam2/Tnfrsf1a/Tnfrsf1b/Cxcl13/Stat3/Il12rb1/Cd38/Il17ra/Ptpn11/Stat2/Acvrl1/Tlr2/Cxcl9/Il6/Csf2rb2/Csf1/Myd88/Socs1/Irf9/Bak1/Jun/Cxcl10/Ccl7	35	Il1r2/Il1r1/Il18r1/Ifngr1/Stat2/Inhbe/Irf1/Pik3r5/Ccl7/Itgb3/Il9r/Stat3/Grb2/Socs3/Il6st/Il3ra/Irf9/Il17rb/Acvrl1/Acvr1b/Osmr/Csf2rb2/Ifnar1/Ifngr2/Socs1/Pim1/Ltb/Tnfrsf21/Ebi3/Tnfrsf12a/Bak1/Tnf/Map3k8/Cd14/Ptpn2/Fas/Dntt/Csf2ra/Il2ra/Il15ra/Itga4/Ptpn1/Stam2/Cd44/Il1b/Pdgfc/Il7/Tlr2/Hax1/Csf1/Lepr/Csf3r/Cntfr/Jun/Tnfrsf1b/Il6/Cd38/Pf4/Cxcl3/Cxcl1/Cxcl2/Cxcl13/Cd36/Cxcl9/Cxcl10/Cxcl11/Crlf2/Ptpn…	Abca3/Abhd2/Acox2/Add3/Aff1/Agr2/Aldh3a2/Aldh3b1/Amfr/Anxa9/Areg/Arl3/Ascl1/Ass1/Atp2b4/Bag1/Batf/Bcl2/Blvrb/Btg3/Car12/Car2/Cacna2d2/Calcr/Cav1/Ccn5/Ccna1/Ccnd1/Cd44/Cd9/Cdc20/Cdc6/Cdh1/Celsr2/Chpt1/Chst8/Cish/Ckb/Clic3/Cox6c/Cpe/Cxcl12/Cxcl14/Cyp26b1/Cyp4f14/Cyp4f15/Dcxr/Dhcr7/Dhrs2/Dlg5/Dnajc1/Dnajc12/Dusp2/Dynlt3/Egr3/Elovl5/Emp2/Etfb/Fabp5/Fam102a/Farp1/Fdft1/Fgfr3/Fkbp4/Fkbp5/Flnb/Fos/Foxc1…	0.426829
12	HALLMARK_APICAL_JUNCTION	HALLMARK_APICAL_JUNCTION	HALLMARK_APICAL_JUNCTION	164	-0.38578	-1.50171	0.00225989	0.0094162	0.00535236	4929	tags=44%, list=26%, signal=33%	11502/22793/17886/109711/19264/22329/14595/22323/77579/56173/16398/18643/105827/16151/18015/100017/16400/74769/12153/58235/64930/16480/16412/22029/107581/20392/22330/98053/75599/18016/16780/65970/15894/11652/20163/216856/20416/16332/12385/22325/12560/22629/110380/11461/67938/60533/14678/12331/21872/69192/103733/12550/19211/264064/57342/20130/218397/56217/13383/60595/76709/68188/11465/102657/23797…	164	Adam9/Zyx/Myh9/Actn1/Ptprc/Vcam1/B4galt1/Vasp/Myh10/Cldn14/Itga2/Pfn1/Amigo2/Ikbkg/Nf1/Ldlrap1/Itga3/Pik3cb/Bmp1/Nectin1/Tsc1/Jup/Itgb1/Traf1/Col16a1/Sgce/Vcl/Gtf2f1/Pcdh1/Nf2/Lamb3/Lima1/Icam1/Akt2/Rsu1/Nlgn2/Shc1/Inppl1/Ctnna1/Vav2/Cdh3/Ywhah/Shroom2/Actb/Myl12b/Cd274/Gnai2/Cap1/Tjp1/Dhx16/Tubg1/Cdh1/Pten/Cdk8/Parva/Rras/Rasa1/Mpp5/Dlg1/Actn4/Arpc2/Sympk/Actg1/Cd276/Akt3/Mapk14/Wasl/Egfr/Ptk2/E…	72	Adam23/Arpc2/Speg/Nectin4/Lamb3/Cd34/Irs1/Nfasc/Ptprc/Lamc2/Mpzl1/Akt3/Epb41l2/Cnn2/Gamt/Egfr/Myh10/Cldn7/Nf1/Grb7/Tubg1/Wnk4/Itgb4/Baiap2/Nf2/Adra1b/Alox8/Nlgn2/Pfn1/Itga3/Jup/Icam2/Pecam1/Actg1/Mpp5/Evl/Actn1/Syk/Tgfbi/Rasa1/Vcan/Itga2/Vcl/Sorbs3/Bmp1/Fyb/Tnfrsf11b/Ptk2/Myh9/Rac2/Mapk11/Amigo2/Lima1/Cldn5/Dlg1/Cd86/Nectin3/Adamts5/Cldn8/Cldn14/Pkd1/Mapk14/Mapk13/Dhx16/Crb3/Nrtn/Gtf2f1/Myl12b/La…	Abca3/Abhd2/Acox2/Add3/Aff1/Agr2/Aldh3a2/Aldh3b1/Amfr/Anxa9/Areg/Arl3/Ascl1/Ass1/Atp2b4/Bag1/Batf/Bcl2/Blvrb/Btg3/Car12/Car2/Cacna2d2/Calcr/Cav1/Ccn5/Ccna1/Ccnd1/Cd44/Cd9/Cdc20/Cdc6/Cdh1/Celsr2/Chpt1/Chst8/Cish/Ckb/Clic3/Cox6c/Cpe/Cxcl12/Cxcl14/Cyp26b1/Cyp4f14/Cyp4f15/Dcxr/Dhcr7/Dhrs2/Dlg5/Dnajc1/Dnajc12/Dusp2/Dynlt3/Egr3/Elovl5/Emp2/Etfb/Fabp5/Fam102a/Farp1/Fdft1/Fgfr3/Fkbp4/Fkbp5/Flnb/Fos/Foxc1…	0.439024
13	HALLMARK_ESTROGEN_RESPONSE_EARLY	HALLMARK_ESTROGEN_RESPONSE_EARLY	HALLMARK_ESTROGEN_RESPONSE_EARLY	172	-0.375662	-1.46611	0.00337079	0.0129646	0.00736933	5229	tags=39%, list=28%, signal=28%	14229/73296/19401/171180/14137/211652/14585/14228/21786/16452/94249/328329/232174/67689/22057/20501/14595/18442/20893/16010/106957/16195/226251/12700/193796/78286/99929/76199/107094/23989/16691/54608/98952/243864/22433/16669/18432/58801/16324/223254/20525/17829/13521/20148/16668/22393/14281/77411/17355/13710/229504/224674/14389/14302/21817/11605/16206/26941/142688/11515/76025/13360/244152/11640/7…	172	Fkbp5/Rhobtb3/Rara/Syt12/Fdft1/Wwc1/Gfra1/Fkbp4/Tff3/Jak2/Slc24a3/Mast4/Cyp26b1/Aldh3b1/Tob1/Slc16a1/B4galt1/P2ry2/Bhlhe40/Igfbp4/Slc39a6/Il6st/Ablim1/Cish/Kdm4b/Nav2/Tiparp/Med13l/Rrp12/Med24/Krt8/Abhd2/Fam102a/Mill2/Xbp1/Krt19/Mybbp1a/Pmaip1/Inhbb/Farp1/Slc2a1/Muc1/Slc26a2/Dhrs3/Krt18/Wfs1/Fos/Esrp2/Aff1/Elf3/Isg20l2/Slc37a1/Gab2/Frk/Tgm2/Gla/Lrig1/Slc9a3r1/Asb13/Adcy9/Cant1/Dhcr7/Tsku/Akap1/En…	67	Mlph/Fcmr/Lad1/Slc19a2/Mybl1/Fhl2/Mreg/Rab17/Bcl2/Inhbb/Elf3/Frk/Gja1/Myb/Tpd52l1/Tjp3/Chpt1/Tbc1d30/Xbp1/Adcy1/Cldn7/Mybbp1a/Unc119/Tob1/Rapgefl1/Rara/Igfbp4/Mapt/Slc9a3r1/Sec14l2/Slc1a4/Stc2/Wwc1/Slc22a5/Akap1/Med24/Krt19/Cant1/Fasn/Fos/Asb13/Foxc1/Il6st/Tubb2b/Elovl2/Rhobtb3/Mast4/Flnb/Ppif/Hr/Elf1/Farp1/Kcnk5/Il17rb/Sh3bp5/Fdft1/Deptor/Myc/Syngr1/Krt18/Klf10/Sybu/Celsr1/Krt8/Abat/Hes1/Adcy9/N…	Abca3/Abhd2/Acox2/Add3/Aff1/Agr2/Aldh3a2/Aldh3b1/Amfr/Anxa9/Areg/Arl3/Ascl1/Ass1/Atp2b4/Bag1/Batf/Bcl2/Blvrb/Btg3/Car12/Car2/Cacna2d2/Calcr/Cav1/Ccn5/Ccna1/Ccnd1/Cd44/Cd9/Cdc20/Cdc6/Cdh1/Celsr2/Chpt1/Chst8/Cish/Ckb/Clic3/Cox6c/Cpe/Cxcl12/Cxcl14/Cyp26b1/Cyp4f14/Cyp4f15/Dcxr/Dhcr7/Dhrs2/Dlg5/Dnajc1/Dnajc12/Dusp2/Dynlt3/Egr3/Elovl5/Emp2/Etfb/Fabp5/Fam102a/Farp1/Fdft1/Fgfr3/Fkbp4/Fkbp5/Flnb/Fos/Foxc1…	0.389535
14	HALLMARK_APOPTOSIS	HALLMARK_APOPTOSIS	HALLMARK_APOPTOSIS	152	-0.393248	-1.51904	0.00457143	0.0163265	0.00928034	4576	tags=35%, list=24%, signal=27%	14061/20740/12122/12228/20656/27061/12111/11852/12475/21859/12575/12633/12444/17210/12370/19877/12048/12371/15937/58801/16668/18003/223453/16905/22334/12494/20515/11910/74006/22035/74256/57444/225849/12387/19164/16193/14083/12759/11518/19697/11796/12369/15507/66141/13867/12227/12366/14782/14062/16476/18412/15502/21354	152	F2/Sptan1/Bid/Btg3/Sod2/Bcap31/Bgn/Rhob/Cd14/Timp3/Cdkn1a/Cflar/Ccnd2/Mcl1/Casp8/Rock1/Bcl2l1/Casp9/Ier3/Pmaip1/Krt18/Nedd9/Dap/Lmna/Vdac2/Cd38/Slc20a1/Atf3/Dnm1l/Tnfsf10/Cyld/Isg20/Ppp2r5b/Ctnnb1/Psen1/Il6/Ptk2/Clu/Add1/Rela/Birc3/Casp7/Hspb1/Ifitm3/Erbb3/Btg2/Casp2/Gsr/F2r/Jun/Sqstm1/Dnaja1/Tap1	53	Cflar/Casp8/Rnasel/Btg2/Fasl/Pea15a/Psen2/Tgfb2/Atf3/Ifngr1/Prf1/Gpx4/Gadd45b/Timp3/Dcn/Lum/Avpr1a/Ddit3/Gna15/Erbb3/Cdk2/Ppp3r1/Irf1/Gpx3/Erbb2/Rara/Nefh/Sqstm1/Top2a/Brca1/Fdxr/Timp2/Psen1/Rhob/Nedd9/F2r/Vdac2/Lgals3/Bcl2l2/Clu/Dnajc3/Gch1/Bnip3l/Ank/Dap/H1f0/Bik/Tspo/Krt18/Igfbp6/Ptk2/Aifm3/Sod1/Crebbp/Dnm1l/Btg3/App/Sod2/Cdkn1a/Tap1/Ier3/Igf2r/Tnfrsf12a/Tnf/Pdgfrb/Pmaip1/Smad7/Rock1/Etf1/Cd14…	Abca3/Abhd2/Acox2/Add3/Aff1/Agr2/Aldh3a2/Aldh3b1/Amfr/Anxa9/Areg/Arl3/Ascl1/Ass1/Atp2b4/Bag1/Batf/Bcl2/Blvrb/Btg3/Car12/Car2/Cacna2d2/Calcr/Cav1/Ccn5/Ccna1/Ccnd1/Cd44/Cd9/Cdc20/Cdc6/Cdh1/Celsr2/Chpt1/Chst8/Cish/Ckb/Clic3/Cox6c/Cpe/Cxcl12/Cxcl14/Cyp26b1/Cyp4f14/Cyp4f15/Dcxr/Dhcr7/Dhrs2/Dlg5/Dnajc1/Dnajc12/Dusp2/Dynlt3/Egr3/Elovl5/Emp2/Etfb/Fabp5/Fam102a/Farp1/Fdft1/Fgfr3/Fkbp4/Fkbp5/Flnb/Fos/Foxc1…	0.348684
15	HALLMARK_UV_RESPONSE_UP	HALLMARK_UV_RESPONSE_UP	HALLMARK_UV_RESPONSE_UP	145	-0.393188	-1.50952	0.00690449	0.0229779	0.0130611	2942	tags=26%, list=16%, signal=22%	11655/18035/15013/15894/13728/16477/18753/51810/18550/14281/18747/20182/11910/73122/110213/11674/56200/71702/16193/14964/102857/20867/81489/12227/12018/15512/15566/12445/66168/231327/18412/59045/15040/15018/15502/12799/21354	145	Alas1/Nfkbia/H2-Q2/Icam1/Mark2/Junb/Prkcd/Hnrnpu/Furin/Fos/Prkaca/Rxrb/Atf3/Tgfbrap1/Tmbim6/Aldoa/Ddx21/Cdc5l/Il6/H2-D1/Slc6a8/Stip1/Dnajb1/Btg2/Bak1/Hspa2/Htr7/Ccnd3/Grina/Ppat/Sqstm1/Stard3/H2-T23/H2-Q7/Dnaja1/Cnp/Tap1	37	Plcl1/Igfbp2/Cyb5r1/Creg1/Tgfbrap1/Gls/Tuba4a/Stk25/Btg2/Fmo1/Hnrnpu/Ephx1/Atf3/Cdc34/Bsg/Btg1/Amd1/Ddx21/Cdk2/Ykt6/Mgat1/Irf1/Gpx3/Dlg4/Arrb2/Stard3/Cnp/Sqstm1/Polg2/Hspa2/Fos/Eif5/Rhob/Nfkbia/Il6st/Cltb/Ctsl/Ppif/Parp2/Mmp14/Prkcd/Gch1/Atp6v1c1/Grina/Tmbim6/Nr4a1/Tars/Ago2/Dgat1/Tst/Polr2h/Tfrc/Clcn2/Rfc4/Ppp1r2/Hspa13/Btg3/Sod2/Rxrb/Tap1/H2-D1/H2-Q2/H2-Q7/H2-Q10/H2-M3/Ccnd3/Epcam/Bak1/Wiz/Apom…	Abca3/Abhd2/Acox2/Add3/Aff1/Agr2/Aldh3a2/Aldh3b1/Amfr/Anxa9/Areg/Arl3/Ascl1/Ass1/Atp2b4/Bag1/Batf/Bcl2/Blvrb/Btg3/Car12/Car2/Cacna2d2/Calcr/Cav1/Ccn5/Ccna1/Ccnd1/Cd44/Cd9/Cdc20/Cdc6/Cdh1/Celsr2/Chpt1/Chst8/Cish/Ckb/Clic3/Cox6c/Cpe/Cxcl12/Cxcl14/Cyp26b1/Cyp4f14/Cyp4f15/Dcxr/Dhcr7/Dhrs2/Dlg5/Dnajc1/Dnajc12/Dusp2/Dynlt3/Egr3/Elovl5/Emp2/Etfb/Fabp5/Fam102a/Farp1/Fdft1/Fgfr3/Fkbp4/Fkbp5/Flnb/Fos/Foxc1…	0.255172
16	HALLMARK_MTORC1_SIGNALING	HALLMARK_MTORC1_SIGNALING	HALLMARK_MTORC1_SIGNALING	191	-0.355405	-1.41021	0.00770077	0.0229779	0.0130611	3510	tags=30%, list=19%, signal=24%	56637/22375/16835/21753/20855/12530/667034/12317/22433/74747/74105/18641/11938/12450/17768/20525/107508/103733/15357/59027/50527/67895/12330/27407/66997/73834/12301/18451/14751/70699/17872/20775/19181/66713/11674/11605/18036/26941/15525/16993/14884/50493/72157/15526/56480/14433/20867/18107/19192/12227/14782/19324/13360/18046/18412/15510/21366	191	Gsk3b/Wars/Ldlr/Tes/Stc1/Cdc25a/Pnp2/Calr/Xbp1/Ddit4/Gga2/Pfkl/Atp2a2/Ccng1/Mthfd2/Slc2a1/Eprs/Tubg1/Hmgcr/Nampt/Ero1l/Ppa1/Canx/Abcf2/Psmd12/Atp6v1d/Cacybp/P4ha1/Gpi1/Nup205/Ppp1r15a/Sqle/Psmc2/Actr2/Aldoa/Gla/Nfkbib/Slc9a3r1/Hspa4/Lta4h/Gtf2h1/Txnrd1/Pgm2/Hspa9/Tbk1/Gapdh/Stip1/Nmt1/Psme3/Btg2/Gsr/Rab1a/Dhcr7/Nfyc/Sqstm1/Hspd1/Slc6a6	57	Hspe1/Acsl3/Uchl5/Fam129a/Eprs/Cops5/Hspd1/Idh1/Igfbp5/Tuba4a/Actr3/Cxcr4/Btg2/Cacybp/P4ha1/Ppa1/Itgb2/Txnrd1/Lta4h/Ddit3/Ddit4/Pfkl/Tbk1/Shmt2/Xbp1/Ykt6/Ppia/Rab1a/Map2k3/Acaca/Tubg1/Psme3/Nmt1/Psmd12/Slc9a3r1/Pno1/Actr2/Slc1a4/Ccng1/Sqstm1/Canx/Hspa4/Tmem97/Atp5g1/Acly/Fdxr/Rrm2/Nampt/Psma3/Ifrd1/Egln3/Atp6v1d/Rdh11/Lgmn/Wars/Idi1/Glrx/Dhfr/Hmgcs1/Ssr1/Eef1e1/Nfil3/Polr3g/Hmgcr/Psmc6/Pnp2/Stc1/…	Abca3/Abhd2/Acox2/Add3/Aff1/Agr2/Aldh3a2/Aldh3b1/Amfr/Anxa9/Areg/Arl3/Ascl1/Ass1/Atp2b4/Bag1/Batf/Bcl2/Blvrb/Btg3/Car12/Car2/Cacna2d2/Calcr/Cav1/Ccn5/Ccna1/Ccnd1/Cd44/Cd9/Cdc20/Cdc6/Cdh1/Celsr2/Chpt1/Chst8/Cish/Ckb/Clic3/Cox6c/Cpe/Cxcl12/Cxcl14/Cyp26b1/Cyp4f14/Cyp4f15/Dcxr/Dhcr7/Dhrs2/Dlg5/Dnajc1/Dnajc12/Dusp2/Dynlt3/Egr3/Elovl5/Emp2/Etfb/Fabp5/Fam102a/Farp1/Fdft1/Fgfr3/Fkbp4/Fkbp5/Flnb/Fos/Foxc1…	0.298429
17	HALLMARK_FATTY_ACID_METABOLISM	HALLMARK_FATTY_ACID_METABOLISM	HALLMARK_FATTY_ACID_METABOLISM	147	0.350726	1.69747	0.0078125	0.0229779	0.0130611	4249	tags=46%, list=23%, signal=36%	20603/13808/16852/14447/20216/109778/12349/52683/13076/22276/12408/56185/109857/19286/14373/12351/56752/12479/56451/171210/51798/17161/12040/15356/66925/18263/51788/11364/93747/14874/270076/15929/22275/66052/381045/11992/67397/23986/15446/11363/17025/170718/14079/66357/20194/227095/170789/12972/13177/67460/17001/23945/14555/18207/68021/56690/231086/15107/13180/14080/11409/73724/21743/15108/56720/…	147	Sms/Eno3/Lgals1/Gapdhs/Acsm3/Blvra/Car2/Ncaph2/Cyp1a1/Uros/Cbr1/Hao2/Cbr3/Pts/G0s2/Car4/Aldh9a1/Cd1d1/Suclg1/Acot2/Ech1/Maoa/Bckdhb/Hmgcl/Sdhd/Odc1/H2afz/Acadm/Echs1/Gstz1/Gcdh/Idh3g/Urod/Sdhc/Ccdc58/Auh/Erp29/Eci2/Hpgd/Acadl/Alad/Idh3b/Fabp2/Ostc/S100a10/Hibch/Acot8/Cryz/Eci1/Decr1/Ltc4s/Mgll/Gpd1/Nthl1/Bphl/Mlycd/Hadhb/Hadh/Pcbd1/Fabp1/Acads/Mcee/Inmt/Hsd17b10/Tdo2/Acot3/Acaa2	67	Hibch/D2hgdh/Glul/Aldh9a1/Idh1/Acadl/Prdx6/Fmo1/Hsd17b7/Sdhc/Fh1/Ephx1/G0s2/Vnn1/Pcbd1/Reep6/Serinc1/Mif/Eno3/Car4/Mdh1/Ltc4s/Slc22a5/Aldh3a2/Acadvl/Acox1/Fasn/Odc1/Acot2/Acot3/Dlst/Gstz1/Dld/Rdh11/Hsp90aa1/Idi1/Bphl/Hmgcs1/Eci2/Auh/Sdha/Ptprg/Apex1/Psme1/Sucla2/Pdhb/Lgals1/Adsl/Aco2/Ppara/Ncaph2/Gpd1/Ccdc58/Cpox/Cbr1/Cbr3/Ehhadh/Eci1/Nthl1/Acat3/Hsd17b4/Acaa2/Cpt1a/Aldh1a1/Acsl5/Gpd2/Ube2l6/Blvr…	Abca3/Abhd2/Acox2/Add3/Aff1/Agr2/Aldh3a2/Aldh3b1/Amfr/Anxa9/Areg/Arl3/Ascl1/Ass1/Atp2b4/Bag1/Batf/Bcl2/Blvrb/Btg3/Car12/Car2/Cacna2d2/Calcr/Cav1/Ccn5/Ccna1/Ccnd1/Cd44/Cd9/Cdc20/Cdc6/Cdh1/Celsr2/Chpt1/Chst8/Cish/Ckb/Clic3/Cox6c/Cpe/Cxcl12/Cxcl14/Cyp26b1/Cyp4f14/Cyp4f15/Dcxr/Dhcr7/Dhrs2/Dlg5/Dnajc1/Dnajc12/Dusp2/Dynlt3/Egr3/Elovl5/Emp2/Etfb/Fabp5/Fam102a/Farp1/Fdft1/Fgfr3/Fkbp4/Fkbp5/Flnb/Fos/Foxc1…	0.455782
18	HALLMARK_OXIDATIVE_PHOSPHORYLATION	HALLMARK_OXIDATIVE_PHOSPHORYLATION	HALLMARK_OXIDATIVE_PHOSPHORYLATION	194	0.467771	2.32499	0.0107527	0.0298686	0.0169779	3720	tags=60%, list=20%, signal=48%	66290/64655/64704/225887/11739/55951/67834/18674/94065/70316/11951/14297/69833/114143/17713/66108/68375/12856/67003/66377/66419/30057/66335/71679/66144/22272/75406/30055/66916/72900/56451/12859/67994/110446/66046/11973/230075/17991/66223/51798/66525/12861/66925/68194/66416/11364/67126/12034/11957/93747/110842/17993/223696/15929/67530/110826/27395/57279/12857/27425/28080/66694/66447/54405/66142/66…	194	Atp6v1g1/Mrps22/Htra2/Ndufs8/Slc25a4/Mpc1/Idh3a/Slc25a3/Mrpl34/Ndufab1/Atp5g1/Fxn/Polr2f/Atp6v0b/Grpel1/Ndufa9/Ndufa8/Cox17/Uqcrc2/Ndufc1/Mrpl11/Timm8b/Atp6v1c1/Atp5h/Atp6v1f/Uqcrq/Ndufs7/Timm13/Ndufb7/Ndufv2/Suclg1/Cox5b/Mrps11/Acat1/Ndufb5/Atp6v1e1/Ndufb6/Ndufa2/Mrpl35/Ech1/Timm50/Cox6a1/Sdhd/Ndufb4/Ndufa7/Acadm/Atp5e/Phb2/Atp5j/Echs1/Etfa/Ndufs4/Tomm22/Idh3g/Uqcrb/Etfb/Mrpl15/Slc25a20/Cox4i1/A…	116	Atp6v1h/Cox5b/Ndufb3/Mrpl15/Ndufs1/Idh1/Timm17a/Atp1b1/Mgst3/Sdhc/Ndufs2/Fh1/Gpx4/Atp5d/Ndufs7/Atp5b/Cs/Supv3l1/Uqcr11/Timm13/Slc25a3/Ogdh/Vdac1/Rhot1/Cox11/Uqcr10/Mdh1/Uqcrq/Cox10/Acadvl/Slc25a11/Atp5g1/Atp5h/Dlst/Dld/Timm9/Atp6v1d/Aldh6a1/Nqo2/Uqcrfs1/Isca1/Uqcrb/Mtrr/Ndufs6/Sdha/Cox7c/Ndufs4/Mrps30/Nnt/Vdac2/Glud1/Oxa1l/Sucla2/Mtrf1/Pdhb/Atp6v1c1/Cyc1/Polr2f/Tomm22/Aco2/Cox6c/Ndufa6/Cyb5r3/Atp…	Abca3/Abhd2/Acox2/Add3/Aff1/Agr2/Aldh3a2/Aldh3b1/Amfr/Anxa9/Areg/Arl3/Ascl1/Ass1/Atp2b4/Bag1/Batf/Bcl2/Blvrb/Btg3/Car12/Car2/Cacna2d2/Calcr/Cav1/Ccn5/Ccna1/Ccnd1/Cd44/Cd9/Cdc20/Cdc6/Cdh1/Celsr2/Chpt1/Chst8/Cish/Ckb/Clic3/Cox6c/Cpe/Cxcl12/Cxcl14/Cyp26b1/Cyp4f14/Cyp4f15/Dcxr/Dhcr7/Dhrs2/Dlg5/Dnajc1/Dnajc12/Dusp2/Dynlt3/Egr3/Elovl5/Emp2/Etfb/Fabp5/Fam102a/Farp1/Fdft1/Fgfr3/Fkbp4/Fkbp5/Flnb/Fos/Foxc1…	0.597938
19	HALLMARK_HEME_METABOLISM	HALLMARK_HEME_METABOLISM	HALLMARK_HEME_METABOLISM	174	-0.357545	-1.39624	0.0123735	0.0325617	0.0185088	4335	tags=33%, list=23%, signal=26%	15191/14815/22439/233489/53378/57278/74136/229363/83486/219094/12266/12725/21961/56190/11975/69754/104015/16909/12234/107747/21969/52065/69632/70827/20525/18563/214597/18174/17169/269587/84585/22344/65246/208846/17330/12013/66691/14664/225849/27057/15467/65107/18452/71648/102857/11518/16599/18023/78938/217232/12227/12380/12445/338523/22782/14055/71946/68591	174	Hdgf/Nr3c1/Xk/Picalm/Sdcbp/Bcam/Sec14l1/Gmps/Rbm5/Khnyn/C3/Clcn3/Tns1/Rbm38/Atp6v0a1/Fbxo7/Synj1/Lmo2/Btrc/Aldh1l1/Top1/Mfhas1/Arhgef12/Trak2/Slc2a1/Pcx/Sidt2/Slc11a2/Mark3/Epb41/Rnf123/Vezf1/Xpo7/Daam1/Minpp1/Bach1/Gapvd1/Slc6a9/Ppp2r5b/Ncoa4/Eif2ak1/Lrp10/P4ha2/Optn/Slc6a8/Add1/Klf3/Nfe2l1/Fbxo34/Cdc27/Btg2/Cast/Ccnd3/Kdm7a/Slc30a1/Ezh1/Endod1/Mocos	58	Ctse/Adipor1/Slc30a10/Slc30a1/Trak2/Tns1/Abcb6/Tmcc2/Btg2/Nek7/Mgst3/Ppox/Ackr1/Ftcd/Bsg/Fbxo7/Ccdc28a/Foxo3/Nudt4/P4ha2/Acsl6/Map2k3/Vezf1/Atp6v0a1/Myl4/Sec14l1/Narf/Fn3k/Osbp2/Slc22a4/Ctns/Nfe2l1/Ezh1/Slc4a1/Cdc27/Mboat2/Daam1/Glrx5/Mark3/Sptb/Aldh6a1/Ell2/Isca1/Cast/Nnt/Ncoa4/Fbxo34/Lrp10/Dcaf11/Khnyn/Ctsb/Bnip3l/Slc25a37/Dmtn/Xpo7/H1f0/Slc11a2/Nfe2/Tfrc/Cpox/Bach1/Synj1/Agpat4/Hagh/Ccnd3/Kat2…	Abca3/Abhd2/Acox2/Add3/Aff1/Agr2/Aldh3a2/Aldh3b1/Amfr/Anxa9/Areg/Arl3/Ascl1/Ass1/Atp2b4/Bag1/Batf/Bcl2/Blvrb/Btg3/Car12/Car2/Cacna2d2/Calcr/Cav1/Ccn5/Ccna1/Ccnd1/Cd44/Cd9/Cdc20/Cdc6/Cdh1/Celsr2/Chpt1/Chst8/Cish/Ckb/Clic3/Cox6c/Cpe/Cxcl12/Cxcl14/Cyp26b1/Cyp4f14/Cyp4f15/Dcxr/Dhcr7/Dhrs2/Dlg5/Dnajc1/Dnajc12/Dusp2/Dynlt3/Egr3/Elovl5/Emp2/Etfb/Fabp5/Fam102a/Farp1/Fdft1/Fgfr3/Fkbp4/Fkbp5/Flnb/Fos/Foxc1…	0.333333
20	HALLMARK_ANDROGEN_RESPONSE	HALLMARK_ANDROGEN_RESPONSE	HALLMARK_ANDROGEN_RESPONSE	92	-0.409974	-1.48303	0.0159119	0.0397797	0.0226116	5229	tags=46%, list=28%, signal=33%	14229/110651/72155/13714/56376/22196/109711/14595/74754/16410/20807/70361/544963/56228/107094/67760/56469/16691/11651/54608/16669/22596/117167/107652/69608/24000/66884/13521/15357/229055/16612/17761/11504/27057/71371/83397/30960/56436/14782/12571/12445/12010	92	Fkbp5/Rps6ka3/Cenpn/Elk4/Pdlim5/Ube2i/Actn1/B4galt1/Dhcr24/Itgav/Srf/Lman1/Iqgap2/Ube2j1/Rrp12/Slc38a2/Pias1/Krt8/Akt1/Abhd2/Krt19/Xrcc5/Steap4/Uap1/Sec24d/Ptpn21/Appbp2/Slc26a2/Hmgcr/Zbtb10/Klk1/Map7/Adamts1/Ncoa4/Arid5b/Akap12/Vapa/Adrm1/Gsr/Cdk6/Ccnd3/B2m	42	Xrcc5/Acsl3/Elk4/Dbi/Uap1/Akap12/Map7/Sgk1/Arid5b/Appbp2/Krt19/Dnajb9/Actn1/Ptpn21/Akt1/Idi1/Ell2/Plpp1/Hmgcs1/Mak/Cdc14b/Iqgap2/Hmgcr/Ngly1/Zmiz1/Ncoa4/Tsc22d1/Ptk2b/Abcc4/Lifr/Ank/H1f0/Xrcc6/Ndrg1/Slc38a2/Krt8/Adamts1/Tmprss2/Ccnd3/Ube2i/Fkbp5/Srf/Vapa/Myl12a/Srp19/Tnfaip8/Slc26a2/Lman1/Fads1/Rrp12/Itgav/B2m/Sord/Mertk/Adrm1/Stk39/Pmepa1/Zbtb10/Sec24d/Tpd52/Gnai3/Pdlim5/Ube2j1/Dhcr24/B4galt1/Tm…	Abca3/Abhd2/Acox2/Add3/Aff1/Agr2/Aldh3a2/Aldh3b1/Amfr/Anxa9/Areg/Arl3/Ascl1/Ass1/Atp2b4/Bag1/Batf/Bcl2/Blvrb/Btg3/Car12/Car2/Cacna2d2/Calcr/Cav1/Ccn5/Ccna1/Ccnd1/Cd44/Cd9/Cdc20/Cdc6/Cdh1/Celsr2/Chpt1/Chst8/Cish/Ckb/Clic3/Cox6c/Cpe/Cxcl12/Cxcl14/Cyp26b1/Cyp4f14/Cyp4f15/Dcxr/Dhcr7/Dhrs2/Dlg5/Dnajc1/Dnajc12/Dusp2/Dynlt3/Egr3/Elovl5/Emp2/Etfb/Fabp5/Fam102a/Farp1/Fdft1/Fgfr3/Fkbp4/Fkbp5/Flnb/Fos/Foxc1…	0.456522
21	HALLMARK_IL2_STAT5_SIGNALING	HALLMARK_IL2_STAT5_SIGNALING	HALLMARK_IL2_STAT5_SIGNALING	181	-0.339482	-1.33557	0.0355951	0.0847503	0.0481738	5761	tags=42%, list=31%, signal=29%	16004/71602/17873/29809/229521/11658/23849/80859/11520/16154/16190/12168/209378/12332/212531/114716/20343/13011/18030/16878/20893/24066/16410/21942/18810/11746/320204/17164/11905/12700/100604/11852/17913/109332/17979/18712/12444/14744/22781/667034/22029/12048/19347/69863/66616/22433/16185/22634/22038/17829/21938/20148/18550/19883/65960/14085/18451/19206/20430/22035/21817/17119/16206/381738/12977/…	181	Igf2r/Myo1e/Gadd45b/Rabgap1l/Syt11/Alcam/Klf6/Nfkbiz/Plin2/Il10ra/Il4ra/Bmpr2/Itih5/Capg/Sh3bgrl2/Spred2/Sell/Cst7/Nfil3/Lif/Bhlhe40/Spry4/Itgav/Tnfrsf9/Plec/Anxa4/Etfbkmt/Mapkapk2/Serpinc1/Cish/Lrrc8c/Rhob/Myo1c/Cdcp1/Ncoa3/Pim1/Ccnd2/Gpr65/Ikzf4/Pnp2/Traf1/Bcl2l1/Dennd5a/Ttc39b/Snx9/Xbp1/Il2rb/Plagl1/Plscr1/Muc1/Tnfrsf1b/Dhrs3/Furin/Rora/Twsg1/Fah/P4ha1/Ptch1/Cyfip1/Tnfsf10/Tgm2/Mxd1/Lrig1/Drc1…	76	Il1r2/Il1rl1/Il18r1/Bmpr2/Ctla4/Icos/Il10/Rgs16/Serpinc1/Sell/Selp/Cd48/Batf3/Fam126b/Ikzf2/Bcl2/Mapkapk2/Rabgap1l/Pou2f1/Uck2/Plagl1/Ifngr1/Smpdl3a/P4ha1/Gpx4/Gadd45b/Phlda1/Enpp1/Col6a1/Ckap4/Socs2/Ikzf4/Lif/Xbp1/Spred2/Adam19/Eno3/Itgae/Myo1c/Ptrh2/Cdc6/Cdc42se2/Etv4/Cd79b/Odc1/Prkch/Batf/Gpr65/Rhob/Ahr/Arl4a/Klf6/Irf4/Cd83/F2rl2/Plpp1/Serpinb6a/Nfil3/Ptch1/Il3ra/Ptger2/Pnp2/Eef1akmt1/Amacr/My…	Abca3/Abhd2/Acox2/Add3/Aff1/Agr2/Aldh3a2/Aldh3b1/Amfr/Anxa9/Areg/Arl3/Ascl1/Ass1/Atp2b4/Bag1/Batf/Bcl2/Blvrb/Btg3/Car12/Car2/Cacna2d2/Calcr/Cav1/Ccn5/Ccna1/Ccnd1/Cd44/Cd9/Cdc20/Cdc6/Cdh1/Celsr2/Chpt1/Chst8/Cish/Ckb/Clic3/Cox6c/Cpe/Cxcl12/Cxcl14/Cyp26b1/Cyp4f14/Cyp4f15/Dcxr/Dhcr7/Dhrs2/Dlg5/Dnajc1/Dnajc12/Dusp2/Dynlt3/Egr3/Elovl5/Emp2/Etfb/Fabp5/Fam102a/Farp1/Fdft1/Fgfr3/Fkbp4/Fkbp5/Flnb/Fos/Foxc1…	0.41989
22	HALLMARK_WNT_BETA_CATENIN_SIGNALING	HALLMARK_WNT_BETA_CATENIN_SIGNALING	HALLMARK_WNT_BETA_CATENIN_SIGNALING	38	-0.474015	-1.48034	0.0413793	0.0940439	0.0534565	3697	tags=34%, list=20%, signal=28%	11491/12444/19015/26965/103806/19664/18222/19206/59287/12005/14534/12387/22059	38	Adam17/Ccnd2/Ppard/Cul1/Maml1/Rbpj/Numb/Ptch1/Ncstn/Axin1/Kat2a/Ctnnb1/Trp53	13	Ncstn/Psen2/Hdac2/Hey2/Trp53/Dvl2/Axin2/Maml1/Tcf7/Kat2a/Hdac5/Adam17/Numb/Ptch1/Myc/Skp2/Csnk1e/Axin1/Ppard/Notch4/Dll1/Fzd8/Notch1/Jag1/Lef1/Hey1/Rbpj/Fzd1/Gnai1/Ncor2/Cul1/Hdac11/Wnt5b/Ccnd2/Peg12/Dkk4/Nkd1/Ctnnb1	Abca3/Abhd2/Acox2/Add3/Aff1/Agr2/Aldh3a2/Aldh3b1/Amfr/Anxa9/Areg/Arl3/Ascl1/Ass1/Atp2b4/Bag1/Batf/Bcl2/Blvrb/Btg3/Car12/Car2/Cacna2d2/Calcr/Cav1/Ccn5/Ccna1/Ccnd1/Cd44/Cd9/Cdc20/Cdc6/Cdh1/Celsr2/Chpt1/Chst8/Cish/Ckb/Clic3/Cox6c/Cpe/Cxcl12/Cxcl14/Cyp26b1/Cyp4f14/Cyp4f15/Dcxr/Dhcr7/Dhrs2/Dlg5/Dnajc1/Dnajc12/Dusp2/Dynlt3/Egr3/Elovl5/Emp2/Etfb/Fabp5/Fam102a/Farp1/Fdft1/Fgfr3/Fkbp4/Fkbp5/Flnb/Fos/Foxc1…	0.342105
23	HALLMARK_HYPOXIA	HALLMARK_HYPOXIA	HALLMARK_HYPOXIA	181	-0.331896	-1.30572	0.0489433	0.106398	0.0604791	5636	tags=44%, list=30%, signal=31%	17423/12389/236900/21991/22022/56484/23849/18793/11535/11520/14735/11977/18772/13198/17886/30046/17750/13638/18030/13806/231507/83814/12870/14734/20893/18654/14815/15275/16006/12111/99929/14284/14828/12575/18712/384783/26401/21753/20855/56421/18750/108767/74747/18641/15937/19664/14733/20525/74155/170768/14387/14281/18787/50527/21809/110611/19883/56012/11910/18451/14751/107817/18534/17872/57444/14…	181	Ndst2/Cav1/Pdk3/Tpi1/Tpst2/Foxo3/Klf6/Plaur/Adm/Plin2/Gpc4/Atp7a/Pkp1/Ddit3/Myh9/Zfp292/Mt2/Efna3/Nfil3/Eno1/Plac8/Nedd4l/Cp/Gpc3/Bhlhe40/Pgf/Nr3c1/Hk1/Igfbp1/Bgn/Tiparp/Fosl2/Hspa5/Cdkn1a/Pim1/Irs2/Map3k1/Tes/Stc1/Pfkp/Prkca/Pnrc1/Ddit4/Pfkl/Ier3/Rbpj/Gpc1/Slc2a1/Errfi1/Pfkfb3/Gaa/Fos/Serpine1/Ero1l/Tgfb3/Hdlbp/Rora/Pgam2/Atf3/P4ha1/Gpi1/Jmjd6/Pck1/Ppp1r15a/Isg20/Gcnt2/Tgm2/Aldoa/Zfp36/P4ha2/Il6…	80	Ankzf1/Ackr3/Gpc1/Klf7/Hdlbp/Pam/Bcl2/Cxcr4/Ppfia4/Pkp1/Atf3/Akap12/Cited2/P4ha1/Ilvbl/Btg1/Dcn/Csrp2/Ddit3/Tnfaip3/Foxo3/Ddit4/Chst3/Hk1/Mif/Pfkl/Kif5a/Igfbp1/Egfr/P4ha2/Adora2b/Eno3/Aldoc/Gaa/Pgam2/Gck/Igfbp3/Ugp2/Stc2/Wsb1/Prkca/Galk1/Jmjd6/Fos/Pgf/Tgfb3/Klf6/Gcnt2/Tgfbi/Glrx/Pfkp/Nfil3/Fbp1/Map3k1/Stc1/Ndst2/Ero1l/Bnip3l/Sdc2/Maff/Kdelr3/Ext1/Ndrg1/Myh9/Pdgfb/Klhl24/Gbe1/Slc25a1/Fam162a/Tmem4…	Abca3/Abhd2/Acox2/Add3/Aff1/Agr2/Aldh3a2/Aldh3b1/Amfr/Anxa9/Areg/Arl3/Ascl1/Ass1/Atp2b4/Bag1/Batf/Bcl2/Blvrb/Btg3/Car12/Car2/Cacna2d2/Calcr/Cav1/Ccn5/Ccna1/Ccnd1/Cd44/Cd9/Cdc20/Cdc6/Cdh1/Celsr2/Chpt1/Chst8/Cish/Ckb/Clic3/Cox6c/Cpe/Cxcl12/Cxcl14/Cyp26b1/Cyp4f14/Cyp4f15/Dcxr/Dhcr7/Dhrs2/Dlg5/Dnajc1/Dnajc12/Dusp2/Dynlt3/Egr3/Elovl5/Emp2/Etfb/Fabp5/Fam102a/Farp1/Fdft1/Fgfr3/Fkbp4/Fkbp5/Flnb/Fos/Foxc1…	0.441989
24	HALLMARK_HEDGEHOG_SIGNALING	HALLMARK_HEDGEHOG_SIGNALING	HALLMARK_HEDGEHOG_SIGNALING	31	-0.479431	-1.44619	0.0538244	0.112134	0.0637394	4137	tags=39%, list=22%, signal=30%	18015/21887/20254/27494/16825/23872/14766/18815/218397/19206/12571/18854	31	Nf1/Tle3/Scg2/Amot/Ldb1/Ets2/Adgrg1/Plg/Rasa1/Ptch1/Cdk6/Pml	12	Nrp2/Scg2/Hey2/Gli1/Nf1/Cdk5r1/Rtn1/Ptch1/Rasa1/Dpysl2/Myh9/Celsr1/Ets2/Plg/Vegfa/Vldlr/Slit1/Ldb1/Hey1/Cntfr/Tle1/Cdk6/Crmp1/Ache/Shh/Adgrg1/Thy1/Tle3/Pml/Ophn1/Amot	Abca3/Abhd2/Acox2/Add3/Aff1/Agr2/Aldh3a2/Aldh3b1/Amfr/Anxa9/Areg/Arl3/Ascl1/Ass1/Atp2b4/Bag1/Batf/Bcl2/Blvrb/Btg3/Car12/Car2/Cacna2d2/Calcr/Cav1/Ccn5/Ccna1/Ccnd1/Cd44/Cd9/Cdc20/Cdc6/Cdh1/Celsr2/Chpt1/Chst8/Cish/Ckb/Clic3/Cox6c/Cpe/Cxcl12/Cxcl14/Cyp26b1/Cyp4f14/Cyp4f15/Dcxr/Dhcr7/Dhrs2/Dlg5/Dnajc1/Dnajc12/Dusp2/Dynlt3/Egr3/Elovl5/Emp2/Etfb/Fabp5/Fam102a/Farp1/Fdft1/Fgfr3/Fkbp4/Fkbp5/Flnb/Fos/Foxc1…	0.387097
25	HALLMARK_PI3K_AKT_MTOR_SIGNALING	HALLMARK_PI3K_AKT_MTOR_SIGNALING	HALLMARK_PI3K_AKT_MTOR_SIGNALING	96	-0.358514	-1.30686	0.0775758	0.155152	0.0881914	4504	tags=47%, list=24%, signal=36%	107607/110651/13198/73699/54401/19087/16439/14784/18643/22030/67300/26420/18711/13001/12575/56637/17126/11651/67605/12317/11908/192662/21937/12631/20525/19353/11773/26413/19211/70584/72349/74370/19247/17346/20847/66713/18036/13649/56480/17347/17874/266632/227743/18412/12283	96	Nod1/Rps6ka3/Ddit3/Ppp2r1b/Ywhab/Prkar2a/Itpr2/Grb2/Pfn1/Traf2/Cltc/Mapk9/Pikfyve/Csnk2b/Cdkn1a/Gsk3b/Smad2/Akt1/Akt1s1/Calr/Atf1/Arhgdia/Tnfrsf1a/Cfl1/Slc2a1/Rac1/Ap2m1/Mapk1/Pten/Pak4/Dusp3/Rptor/Ptpn11/Mknk1/Stat2/Actr2/Nfkbib/Egfr/Tbk1/Mknk2/Myd88/Irak4/Mapkap1/Sqstm1/Cab39	45	Pikfyve/Cab39/Ralb/Actr3/Cxcr4/Fasl/Ube2n/Cdk4/Ddit3/Stat2/Cdk1/Mknk2/Tbk1/Cdk2/Egfr/Mapk9/Map2k3/Acaca/Map2k6/Rptor/Actr2/Sqstm1/Il4/Arf1/Pfn1/Cltc/Dusp3/Grb2/Arhgdia/Akt1/Adcy2/Cab39l/Mapk8/Irak4/Atf1/Sla/Prkag1/Mapk1/Ap2m1/Gsk3b/Tiam1/Cdkn1a/Tsc2/Csnk2b/Camk4/Smad2/Ppp1ca/Cfl1/Gna14/Pten/Grk2/Mapkap1/Pdk1/Plcb1/Plcg1/Ywhab/Traf2/Trib3/E2f1/Rit1/Them4/Ngf/Vav3/Pla2g12a/Ube2d3/Eif4e/Dapp1/Map3k7…	Abca3/Abhd2/Acox2/Add3/Aff1/Agr2/Aldh3a2/Aldh3b1/Amfr/Anxa9/Areg/Arl3/Ascl1/Ass1/Atp2b4/Bag1/Batf/Bcl2/Blvrb/Btg3/Car12/Car2/Cacna2d2/Calcr/Cav1/Ccn5/Ccna1/Ccnd1/Cd44/Cd9/Cdc20/Cdc6/Cdh1/Celsr2/Chpt1/Chst8/Cish/Ckb/Clic3/Cox6c/Cpe/Cxcl12/Cxcl14/Cyp26b1/Cyp4f14/Cyp4f15/Dcxr/Dhcr7/Dhrs2/Dlg5/Dnajc1/Dnajc12/Dusp2/Dynlt3/Egr3/Elovl5/Emp2/Etfb/Fabp5/Fam102a/Farp1/Fdft1/Fgfr3/Fkbp4/Fkbp5/Flnb/Fos/Foxc1…	0.46875
26	HALLMARK_PROTEIN_SECRETION	HALLMARK_PROTEIN_SECRETION	HALLMARK_PROTEIN_SECRETION	93	-0.358669	-1.30214	0.0862697	0.165903	0.094303	5386	tags=56%, list=29%, signal=40%	108664/16561/26951/15893/11977/110651/76332/19063/77929/17113/54214/66251/213827/99371/70361/67300/56041/108124/320634/12725/56494/11303/14683/107767/108123/11928/99889/67074/70349/71770/50797/68365/69608/11773/16668/26413/11487/66471/24045/74006/100226/69162/228960/20844/107338/11605/20479/13649/11765/211673/11774/19334	93	Atp6v1h/Kif1b/Zw10/Ica1/Atp7a/Rps6ka3/Cog2/Ppt1/Yipf6/M6pr/Golga4/Arfgap3/Arcn1/Arfgef2/Lman1/Cltc/Uso1/Napa/Ocrl/Clcn3/Gosr2/Abca1/Gnas/Scamp1/Napg/Atp1a1/Arfip1/Mon2/Copb1/Ap2b1/Copb2/Rab14/Sec24d/Ap2m1/Krt18/Mapk1/Adam10/Anp32e/Scamp3/Dnm1l/Stx12/Sec31a/Stx16/Stam/Gbf1/Gla/Vps4b/Egfr/Ap1g1/Arfgef1/Ap3b1/Rab22a	52	Atp6v1h/Dst/Vamp4/Arfgef1/Pam/Vps4b/Stx7/Tspan8/Cd63/Mon2/Ykt6/Egfr/Ap2b1/Arf1/Cltc/Tom1l1/Gosr2/Tmx1/Tmed10/Galc/Ap3b1/Scamp1/Cln5/Krt18/Arfgap3/Mapk1/Ap2m1/Sod1/Dnm1l/Rab5a/Igf2r/Ap3s1/Snx2/Napg/Lman1/Gbf1/Sgms1/Stam/Snap23/Ergic3/Arfgef2/Rab22a/Stx16/Gnas/Rab14/Scamp3/Anp32e/Sec22b/Sec24d/Tpd52/Arfip1/Vps45/Atp1a1/Rab2a/Clta/Ppt1/Abca1/Stx12/Kif1b/Vamp3/Rer1/Uso1/Tmed2/Sec31a/Cav2/M6pr/Sspn/Be…	Abca3/Abhd2/Acox2/Add3/Aff1/Agr2/Aldh3a2/Aldh3b1/Amfr/Anxa9/Areg/Arl3/Ascl1/Ass1/Atp2b4/Bag1/Batf/Bcl2/Blvrb/Btg3/Car12/Car2/Cacna2d2/Calcr/Cav1/Ccn5/Ccna1/Ccnd1/Cd44/Cd9/Cdc20/Cdc6/Cdh1/Celsr2/Chpt1/Chst8/Cish/Ckb/Clic3/Cox6c/Cpe/Cxcl12/Cxcl14/Cyp26b1/Cyp4f14/Cyp4f15/Dcxr/Dhcr7/Dhrs2/Dlg5/Dnajc1/Dnajc12/Dusp2/Dynlt3/Egr3/Elovl5/Emp2/Etfb/Fabp5/Fam102a/Farp1/Fdft1/Fgfr3/Fkbp4/Fkbp5/Flnb/Fos/Foxc1…	0.55914
27	HALLMARK_ANGIOGENESIS	HALLMARK_ANGIOGENESIS	HALLMARK_ANGIOGENESIS	31	-0.445346	-1.34338	0.106232	0.196726	0.111823	4639	tags=52%, list=25%, signal=39%	268591/24059/16410/21824/16956/12444/17701/20855/20311/108078/16976/22370/22325/12832/14182/14083	31	Serpina5/Slco2a1/Itgav/Thbd/Lpl/Ccnd2/Msx1/Stc1/Cxcl5/Olr1/Lrpap1/Vtn/Vav2/Col5a2/Fgfr1/Ptk2	16	Col5a2/Lum/Vtn/Apoh/Serpina5/Vcan/Stc1/Ptk2/Fstl1/App/Tnfrsf21/Vegfa/Itgav/Prg2/Vav2/Jag1/Thbd/Postn/Cxcl5/Pf4/Lrpap1/Msx1/Pdgfa/Ccnd2/Olr1/Kcnj8/Pglyrp1/Fgfr1/Lpl/Slco2a1/Timp1	Abca3/Abhd2/Acox2/Add3/Aff1/Agr2/Aldh3a2/Aldh3b1/Amfr/Anxa9/Areg/Arl3/Ascl1/Ass1/Atp2b4/Bag1/Batf/Bcl2/Blvrb/Btg3/Car12/Car2/Cacna2d2/Calcr/Cav1/Ccn5/Ccna1/Ccnd1/Cd44/Cd9/Cdc20/Cdc6/Cdh1/Celsr2/Chpt1/Chst8/Cish/Ckb/Clic3/Cox6c/Cpe/Cxcl12/Cxcl14/Cyp26b1/Cyp4f14/Cyp4f15/Dcxr/Dhcr7/Dhrs2/Dlg5/Dnajc1/Dnajc12/Dusp2/Dynlt3/Egr3/Elovl5/Emp2/Etfb/Fabp5/Fam102a/Farp1/Fdft1/Fgfr3/Fkbp4/Fkbp5/Flnb/Fos/Foxc1…	0.516129
28	HALLMARK_BILE_ACID_METABOLISM	HALLMARK_BILE_ACID_METABOLISM	HALLMARK_BILE_ACID_METABOLISM	109	0.262749	1.19652	0.1125	0.200893	0.114192	6196	tags=51%, list=33%, signal=35%	26874/212503/223920/11611/56794/18634/27400/19659/73836/56752/12161/19301/237320/217262/69129/101502/76263/76184/111175/20655/74114/170442/16596/28250/54683/13370/269951/56690/208665/14711/56362/20186/19193/15494/15496/11806/13124/18631/319554/64008/67452/20522/15926/14081/19299/19298/72129/217265/67993/13122/433256/18633/67470/16922/18171/22139	109	Abcd2/Paox/Soat2/Agxt/Hacl1/Pex7/Hsd17b6/Rbp1/Slc35b2/Aldh9a1/Bmp6/Pxmp2/Aldh8a1/Abca9/Pex11g/Hsd3b7/Gstk1/Abca6/Pecr/Sod1/Crot/Bbox1/Klf1/Slco1a4/Prdx5/Dio1/Idh2/Mlycd/Akr1d1/Gnmt/Sult1b1/Nr1h4/Pipox/Hsd3b3/Hsd3b5/Apoa1/Cyp8b1/Pex11a/Idi1/Aqp9/Pnpla8/Slc23a1/Idh1/Acsl1/Abcd3/Pex19/Pex13/Abca5/Nudt12/Cyp7a1/Acsl5/Pex16/Abcg8/Phyh/Nr1i2/Ttr	56	Efhc1/Cyp27a1/Agxt/Aldh9a1/Rxrg/Pex19/Idh1/Pecr/Aldh8a1/Pex7/Nr1h4/Hsd17b6/Pex13/Pipox/Pex12/Abca8b/Abca9/Abca6/Abca5/Fdxr/Pnpla8/Cyp46a1/Serpina6/Idi1/Bmp6/Atxn1/Hacl1/Ephx2/Amacr/Pfkm/Soat2/Abcd2/Sod1/Nr1i2/Abca3/Cyp39a1/Slc35b2/Pex6/Abcg8/Slc29a1/Gnmt/Nudt12/Ttr/Hsd17b4/Isoc1/Npc1/Slc23a1/Fads1/Aldh1a1/Acsl5/Prdx5/Fads2/Ch25h/Phyh/Abca2/Rxra/Pex16/Slc27a2/Optn/Cat/Bbox1/Slc23a2/Hao1/Abca4/Gclm…	Abca3/Abhd2/Acox2/Add3/Aff1/Agr2/Aldh3a2/Aldh3b1/Amfr/Anxa9/Areg/Arl3/Ascl1/Ass1/Atp2b4/Bag1/Batf/Bcl2/Blvrb/Btg3/Car12/Car2/Cacna2d2/Calcr/Cav1/Ccn5/Ccna1/Ccnd1/Cd44/Cd9/Cdc20/Cdc6/Cdh1/Celsr2/Chpt1/Chst8/Cish/Ckb/Clic3/Cox6c/Cpe/Cxcl12/Cxcl14/Cyp26b1/Cyp4f14/Cyp4f15/Dcxr/Dhcr7/Dhrs2/Dlg5/Dnajc1/Dnajc12/Dusp2/Dynlt3/Egr3/Elovl5/Emp2/Etfb/Fabp5/Fam102a/Farp1/Fdft1/Fgfr3/Fkbp4/Fkbp5/Flnb/Fos/Foxc1…	0.513761
29	HALLMARK_CHOLESTEROL_HOMEOSTASIS	HALLMARK_CHOLESTEROL_HOMEOSTASIS	HALLMARK_CHOLESTEROL_HOMEOSTASIS	72	-0.365901	-1.28028	0.119647	0.206289	0.117259	6160	tags=51%, list=33%, signal=35%	12660/208715/63913/13121/104174/11305/192156/236900/11658/18793/14137/12411/20195/18030/19141/11747/16956/231207/110006/56389/16835/20788/108767/22038/110196/60599/74155/15357/16987/11910/11465/20775/12387/20239/71914/12759/13360	72	Chka/Hmgcs1/Fam129a/Cyp51/Gldc/Abca2/Mvd/Pdk3/Alcam/Plaur/Fdft1/Cbs/S100a11/Nfil3/Lgmn/Anxa5/Lpl/Cpeb2/Gusb/Stx5a/Ldlr/Srebf2/Pnrc1/Plscr1/Fdps/Trp53inp1/Errfi1/Hmgcr/Lss/Atf3/Actg1/Sqle/Ctnnb1/Atxn2/Antxr2/Clu/Dhcr7	37	Fam129a/Hsd17b7/Atf3/Lss/Avpr1a/Aldoc/Cxcl16/Tmem97/Actg1/Pcyt2/Fasn/Lgmn/Idi1/Hmgcs1/Nfil3/Hmgcr/Gpx8/Lgals3/Clu/Fdft1/Mal2/Sqle/Srebf2/Anxa13/Alcam/Acat3/Tnfrsf12a/Cbs/Stard4/Chka/Stx5a/Fads2/Gldc/Abca2/Acss2/Jag1/Trib3/Fabp5/Pmvk/S100a11/Adh4/Anxa5/Fdps/Gstm7/Trp53inp1/Errfi1/Pnrc1/Fbxo6/Cpeb2/Mvk/Atxn2/Cyp51/Gnai1/Antxr2/Gusb/Pparg/Cd9/Plaur/Ethe1/Ech1/Dhcr7/Atf5/Lpl/Mvd/Ldlr/Plscr1/Ctnnb1/Sc…	Abca3/Abhd2/Acox2/Add3/Aff1/Agr2/Aldh3a2/Aldh3b1/Amfr/Anxa9/Areg/Arl3/Ascl1/Ass1/Atp2b4/Bag1/Batf/Bcl2/Blvrb/Btg3/Car12/Car2/Cacna2d2/Calcr/Cav1/Ccn5/Ccna1/Ccnd1/Cd44/Cd9/Cdc20/Cdc6/Cdh1/Celsr2/Chpt1/Chst8/Cish/Ckb/Clic3/Cox6c/Cpe/Cxcl12/Cxcl14/Cyp26b1/Cyp4f14/Cyp4f15/Dcxr/Dhcr7/Dhrs2/Dlg5/Dnajc1/Dnajc12/Dusp2/Dynlt3/Egr3/Elovl5/Emp2/Etfb/Fabp5/Fam102a/Farp1/Fdft1/Fgfr3/Fkbp4/Fkbp5/Flnb/Fos/Foxc1…	0.513889
30	HALLMARK_PEROXISOME	HALLMARK_PEROXISOME	HALLMARK_PEROXISOME	97	0.263579	1.18835	0.143646	0.239411	0.136086	1727	tags=16%, list=9%, signal=15%	16413/20348/15461/26874/11739/12785/66437/18477/110959/19302/56185/73836/56752/51798/20437/15356	97	Itgb1bp1/Sema3c/Hras/Abcd2/Slc25a4/Cnbp/Fis1/Prdx1/Nudt19/Pex2/Hao2/Slc35b2/Aldh9a1/Ech1/Siah1a/Hmgcl	16	Aldh9a1/Rxrg/Idh1/Vps4b/Dlg4/Pex13/Top2a/Slc25a19/Acox1/Itgb1bp1/Esr2/Rdh11/Serpina6/Idi1/Eci2/Atxn1/Cdk7/Ephx2/Tspo/Pabpc1/Slc25a17/Abcd2/Sod1/Abcc5/Ehhadh/Nr1i2/Sod2/Slc35b2/Pex6/Msh2/Ttr/Ercc3/Hsd17b4/Isoc1/Fads1/Aldh1a1/Acsl5/Prdx5/Ide/Slc27a2/Cacna1b/Crat/Cat/Slc23a2/Acot8/Bcl10/Pex2/Fdps/Hao2/Abcd3/Dhcr24/Prdx1/Hmgcl/Dhrs3/Dio1/Scp2/Ctps/Pex14/Abcb1a/Abcb4/Sema3c/Ywhah/Ugt2b35/Fis1/Ctbp1/Ug…	Abca3/Abhd2/Acox2/Add3/Aff1/Agr2/Aldh3a2/Aldh3b1/Amfr/Anxa9/Areg/Arl3/Ascl1/Ass1/Atp2b4/Bag1/Batf/Bcl2/Blvrb/Btg3/Car12/Car2/Cacna2d2/Calcr/Cav1/Ccn5/Ccna1/Ccnd1/Cd44/Cd9/Cdc20/Cdc6/Cdh1/Celsr2/Chpt1/Chst8/Cish/Ckb/Clic3/Cox6c/Cpe/Cxcl12/Cxcl14/Cyp26b1/Cyp4f14/Cyp4f15/Dcxr/Dhcr7/Dhrs2/Dlg5/Dnajc1/Dnajc12/Dusp2/Dynlt3/Egr3/Elovl5/Emp2/Etfb/Fabp5/Fam102a/Farp1/Fdft1/Fgfr3/Fkbp4/Fkbp5/Flnb/Fos/Foxc1…	0.164948
31	HALLMARK_MYC_TARGETS_V1	HALLMARK_MYC_TARGETS_V1	HALLMARK_MYC_TARGETS_V1	192	-0.2982	-1.18571	0.153677	0.247867	0.140893	3520	tags=28%, list=19%, signal=23%	218236/53379/103136/22335/110639/20810/108121/74326/16211/14113/103573/20588/13204/26965/110809/12462/11991/70769/73192/233870/22195/14208/51810/107508/107995/12330/12468/56351/108062/67465/23983/53607/27041/101943/17463/27979/230721/11792/56200/14719/20815/85305/66942/19826/55944/433702/22123/15510/66870/19359/22384/15516/12428/12461	192	Fam120a/Hnrnpa2b1/Pwp1/Vdac3/Prps2/Srm/U2af1/Hnrnpr/Kpnb1/Fbl/Xpo1/Smarcc1/Dhx15/Cul1/Srsf1/Cct3/Hnrnpd/Nolc1/Xpot/Tufm/Ube2l3/Ppm1g/Hnrnpu/Eprs/Cdc20/Canx/Cct7/Ptges3/Cstf2/Sf3a1/Pcbp1/Snrpa/G3bp1/Sf3b3/Psmd7/Eif3b/Pabpc4/Apex1/Ddx21/Got2/Srpk1/Kars/Ddx18/Rnps1/Eif3d/Ncbp1/Psmd3/Hspd1/Serbp1/Rad23b/Eif4h/Hsp90ab1/Ccna2/Cct2	54	Hspe1/Eef1b2/Eprs/Cops5/Hspd1/Orc2/Ddx18/Mcm6/Hnrnpu/Hddc2/Hdac2/Snrpd3/Pwp1/Nap1l1/Cdk4/Ptges3/Ddx21/Lsm7/Slc25a3/Cct2/Xpot/Cdk2/Sf3a1/Ppia/Cct4/Xpo1/Rack1/Nhp2/Vdac1/G3bp1/Ywhae/Srsf1/Phb/Psmb3/Psmd3/Pold2/Npm1/Canx/Eif4a1/C1qbp/Kpnb1/Kpna2/Srsf2/Odc1/Psma6/Eif2s1/Ywhaq/Acp1/Ifrd1/Erh/Psma2/Iars/Dek/Fam120a/Nop16/Psmc6/Apex1/Ube2e1/Gnl3/Hnrnpc/Myc/Cyc1/Xrcc6/Hnrnpa1/Cct5/Pabpc1/Eif3d/Ncbp2/Tomm…	Abca3/Abhd2/Acox2/Add3/Aff1/Agr2/Aldh3a2/Aldh3b1/Amfr/Anxa9/Areg/Arl3/Ascl1/Ass1/Atp2b4/Bag1/Batf/Bcl2/Blvrb/Btg3/Car12/Car2/Cacna2d2/Calcr/Cav1/Ccn5/Ccna1/Ccnd1/Cd44/Cd9/Cdc20/Cdc6/Cdh1/Celsr2/Chpt1/Chst8/Cish/Ckb/Clic3/Cox6c/Cpe/Cxcl12/Cxcl14/Cyp26b1/Cyp4f14/Cyp4f15/Dcxr/Dhcr7/Dhrs2/Dlg5/Dnajc1/Dnajc12/Dusp2/Dynlt3/Egr3/Elovl5/Emp2/Etfb/Fabp5/Fam102a/Farp1/Fdft1/Fgfr3/Fkbp4/Fkbp5/Flnb/Fos/Foxc1…	0.28125
32	HALLMARK_APICAL_SURFACE	HALLMARK_APICAL_SURFACE	HALLMARK_APICAL_SURFACE	34	-0.408091	-1.24752	0.16129	0.252016	0.143251	6513	tags=65%, list=35%, signal=42%	17096/11820/74762/21838/242409/20312/54670/72043/18793/14595/13846/14252/56406/54215/140494/14462/16185/100102/110380/11487/73379/15507	34	Lyn/App/Mdga1/Thy1/Tmem8b/Cx3cl1/Atp8b1/Sulf2/Plaur/B4galt1/Ephb4/Flot2/Ncoa6/Cd160/Atp6v0a4/Gata3/Il2rb/Pcsk9/Shroom2/Adam10/Dcbld2/Hspb1	22	Pkhd1/Akap7/Rtn4rl1/Flot2/Brca1/Gas1/Il2rb/Scube1/Dcbld2/App/Mdga1/Efna5/Atp8b1/Afap1l2/Gata3/Mal/Ncoa6/Sulf2/Gstm5/Cd160/Lyn/Tmem8b/B4galt1/Pcsk9/Crocc/Hspb1/Ephb4/Atp6v0a4/Adipor2/Plaur/Cx3cl1/Thy1/Adam10/Shroom2	Abca3/Abhd2/Acox2/Add3/Aff1/Agr2/Aldh3a2/Aldh3b1/Amfr/Anxa9/Areg/Arl3/Ascl1/Ass1/Atp2b4/Bag1/Batf/Bcl2/Blvrb/Btg3/Car12/Car2/Cacna2d2/Calcr/Cav1/Ccn5/Ccna1/Ccnd1/Cd44/Cd9/Cdc20/Cdc6/Cdh1/Celsr2/Chpt1/Chst8/Cish/Ckb/Clic3/Cox6c/Cpe/Cxcl12/Cxcl14/Cyp26b1/Cyp4f14/Cyp4f15/Dcxr/Dhcr7/Dhrs2/Dlg5/Dnajc1/Dnajc12/Dusp2/Dynlt3/Egr3/Elovl5/Emp2/Etfb/Fabp5/Fam102a/Farp1/Fdft1/Fgfr3/Fkbp4/Fkbp5/Flnb/Fos/Foxc1…	0.647059
33	HALLMARK_MYC_TARGETS_V2	HALLMARK_MYC_TARGETS_V2	HALLMARK_MYC_TARGETS_V2	55	-0.365611	-1.21788	0.18984	0.287636	0.163498	4992	tags=45%, list=27%, signal=33%	100608/18817/235036/67134/53608/70683/107094/66590/20810/338359/18432/70769/76130/226169/72515/64934/101612/21453/75751/53414/110109/66942/21379/13537/15510	55	Noc4l/Plk1/Ppan/Nop56/Map3k6/Utp20/Rrp12/Farsa/Srm/Supv3l1/Mybbp1a/Nolc1/Las1l/Pprc1/Wdr43/Pes1/Grwd1/Tcof1/Ipo4/Bysl/Nop2/Ddx18/Tbrg4/Dusp2/Hspd1	25	Imp4/Hspe1/Hspd1/Ddx18/Tfb2m/Slc19a1/Cdk4/Supv3l1/Utp20/Pes1/Mybbp1a/Phb/Tbrg4/Npm1/Tmem97/Nop16/Gnl3/Ipo4/Myc/Mcm4/Wdr43/Bysl/Tcof1/Slc29a2/Rcl1/Pprc1/Nolc1/Rrp12/Sord/Dusp2/Nop56/Rabepk/Plk4/Ndufaf4/Map3k6/Srm/Mrto4/Ung/Noc4l/Pus1/Aimp2/Cbx3/Nop2/Hk2/Exosc5/Plk1/Grwd1/Mphosph10/Dctpp1/Mcm5/Farsa/Nip7/Ppan/Rrp9/Las1l	Abca3/Abhd2/Acox2/Add3/Aff1/Agr2/Aldh3a2/Aldh3b1/Amfr/Anxa9/Areg/Arl3/Ascl1/Ass1/Atp2b4/Bag1/Batf/Bcl2/Blvrb/Btg3/Car12/Car2/Cacna2d2/Calcr/Cav1/Ccn5/Ccna1/Ccnd1/Cd44/Cd9/Cdc20/Cdc6/Cdh1/Celsr2/Chpt1/Chst8/Cish/Ckb/Clic3/Cox6c/Cpe/Cxcl12/Cxcl14/Cyp26b1/Cyp4f14/Cyp4f15/Dcxr/Dhcr7/Dhrs2/Dlg5/Dnajc1/Dnajc12/Dusp2/Dynlt3/Egr3/Elovl5/Emp2/Etfb/Fabp5/Fam102a/Farp1/Fdft1/Fgfr3/Fkbp4/Fkbp5/Flnb/Fos/Foxc1…	0.454545
34	HALLMARK_COAGULATION	HALLMARK_COAGULATION	HALLMARK_COAGULATION	129	-0.307452	-1.1576	0.216726	0.310078	0.176255	5573	tags=43%, list=30%, signal=30%	67898/14544/12628/14268/17385/232345/17392/20704/109821/14071/11843/17387/18792/13030/11502/14161/56193/93721/14061/16398/19141/21824/12334/11905/64383/12630/12153/21859/12266/13007/12337/12263/19072/108078/12371/19128/93732/19353/22388/18550/18787/18815/667277/94175/15378/98710/12258/16993/12759/17394/230558/16424/14701/58992/15235	129	Pef1/Gda/Cfh/Fn1/Mmp11/A2m/Mmp3/Serpina1e/F11/F9/Arf4/Mmp14/Plau/Ctsb/Adam9/Fga/Plek/Cpn1/F2/Itga2/Lgmn/Thbd/Capn2/Serpinc1/Sirt2/Cfi/Bmp1/Timp3/C3/Csrp1/Capn5/C2/Prep/Olr1/Casp9/Pros1/Acox2/Rac1/Wdr1/Furin/Serpine1/Plg/C1rb/Hrg/Hnf4a/Rabif/Serping1/Lta4h/Clu/Mmp8/C8a/Itih1/Gng12/F12/Mst1	55	Serpinb2/Ctse/Rabif/Csrp1/F13b/Serpinc1/Klf7/Fn1/Cfh/Capn2/Fyn/Prep/Cfd/Timp3/Lta4h/Dusp6/Mmp11/Lrp1/Gp1ba/Itgb3/Plek/Sparc/Dusp14/Pecam1/Crip2/Lgmn/Serpina1a/Serpina1e/F2rl2/F12/Ctsl/Itga2/Plau/Arf4/Ang/Mmp14/Ctsb/Clu/Cpb2/Acox2/Itih1/Bmp1/Dct/C9/Cpq/Maff/Tmprss6/Pdgfb/Rapgef3/Hrg/Pros1/Plg/C2/C3/Proc/Mbl2/Anxa1/Gda/Cpn1/Msrb2/Gsn/Thbs1/Hnf4a/Mmp9/C8g/Dpp4/Serping1/F2/Fbn1/Thbd/P2ry1/Ctso/Fgg/Fg…	Abca3/Abhd2/Acox2/Add3/Aff1/Agr2/Aldh3a2/Aldh3b1/Amfr/Anxa9/Areg/Arl3/Ascl1/Ass1/Atp2b4/Bag1/Batf/Bcl2/Blvrb/Btg3/Car12/Car2/Cacna2d2/Calcr/Cav1/Ccn5/Ccna1/Ccnd1/Cd44/Cd9/Cdc20/Cdc6/Cdh1/Celsr2/Chpt1/Chst8/Cish/Ckb/Clic3/Cox6c/Cpe/Cxcl12/Cxcl14/Cyp26b1/Cyp4f14/Cyp4f15/Dcxr/Dhcr7/Dhrs2/Dlg5/Dnajc1/Dnajc12/Dusp2/Dynlt3/Egr3/Elovl5/Emp2/Etfb/Fabp5/Fam102a/Farp1/Fdft1/Fgfr3/Fkbp4/Fkbp5/Flnb/Fos/Foxc1…	0.426357
35	HALLMARK_GLYCOLYSIS	HALLMARK_GLYCOLYSIS	HALLMARK_GLYCOLYSIS	182	-0.292061	-1.15105	0.217054	0.310078	0.176255	5054	tags=36%, list=27%, signal=27%	20969/76332/14120/69976/14228/21786/80879/50798/30046/104009/13638/20682/14595/13806/14734/53897/14583/55982/72297/14828/59031/110006/384783/208211/23989/110078/15366/20855/110119/56421/12337/74747/50797/15937/14733/14043/18563/57357/50527/217119/110611/13506/56012/13710/18451/23827/67451/17295/21802/57444/11674/22021/104458/15932/18822/18452/14719/70601/11603/13649/23908/100910/24105/54128/14042…	182	Sdc1/Cog2/Fbp2/Galk2/Fkbp4/Tff3/Slc16a3/Gne/Zfp292/Qsox1/Efna3/Sox9/B4galt1/Eno1/Gpc3/Gal3st1/Gfpt1/Paxip1/B3gnt3/Hspa5/Chst12/Gusb/Irs2/Alg1/Med24/Pygb/Hmmr/Stc1/Mpi/Pfkp/Capn5/Ddit4/Copb2/Ier3/Gpc1/Ext2/Pcx/Srd5a3/Ero1l/Xylt2/Hdlbp/Dsc2/Pgam2/Elf3/P4ha1/Bpnt1/Pkp2/Met/Tgfa/Isg20/Aldoa/Tpst1/Rars/Idua/Plod1/P4ha2/Got2/Ecd/Agrn/Egfr/Hs2st1/Chpf2/Rbck1/Pmm2/Ext1/Nol3	66	Rpe/Ankzf1/Gmppa/Gpc1/Aldh9a1/Bpnt1/Idh1/Abcb6/Chpf/Hdlbp/Pam/Cxcr4/Ppfia4/Elf3/Qsox1/Sdhc/Cited2/P4ha1/Dcn/Ddit4/Cdk1/Mif/Gal3st1/Ppia/Egfr/P4ha2/Adora2b/Sox9/Slc25a10/Slc16a3/Pgam2/Igfbp3/Ugp2/Mdh1/Stc2/Rars/Hmmr/Xylt2/Med24/Galk1/Sdc1/Fut8/Dld/Egln3/Pygl/B4galt7/Tgfbi/Glrx/Homer1/Pfkp/Fbp2/Vcan/Kif2a/Ang/Stc1/Ecd/Ero1l/Sdc2/Kdelr3/Bik/Miox/Ext1/Tsta3/Alg1/Pmm2/Pkp2/B4galt4/Sod1/Fam162a/Ndufv3/…	Abca3/Abhd2/Acox2/Add3/Aff1/Agr2/Aldh3a2/Aldh3b1/Amfr/Anxa9/Areg/Arl3/Ascl1/Ass1/Atp2b4/Bag1/Batf/Bcl2/Blvrb/Btg3/Car12/Car2/Cacna2d2/Calcr/Cav1/Ccn5/Ccna1/Ccnd1/Cd44/Cd9/Cdc20/Cdc6/Cdh1/Celsr2/Chpt1/Chst8/Cish/Ckb/Clic3/Cox6c/Cpe/Cxcl12/Cxcl14/Cyp26b1/Cyp4f14/Cyp4f15/Dcxr/Dhcr7/Dhrs2/Dlg5/Dnajc1/Dnajc12/Dusp2/Dynlt3/Egr3/Elovl5/Emp2/Etfb/Fabp5/Fam102a/Farp1/Fdft1/Fgfr3/Fkbp4/Fkbp5/Flnb/Fos/Foxc1…	0.362637
36	HALLMARK_UV_RESPONSE_DN	HALLMARK_UV_RESPONSE_DN	HALLMARK_UV_RESPONSE_DN	127	-0.298342	-1.12237	0.263529	0.366013	0.20805	5419	tags=39%, list=29%, signal=28%	11480/12389/20975/18400/19663/16367/207615/15893/268977/56376/17127/20893/14815/11746/20181/67972/67916/20238/99633/106583/16835/18754/110593/21813/66549/18750/22589/13548/213109/22325/14745/116870/24000/21872/235574/12166/18787/19211/20273/18033/13383/12832/71175/69562/17295/23797/217692/26416/54650/14007	127	Acvr2a/Cav1/Synj2/Slc22a18/Rbpms/Irs1/Wdr37/Ica1/Ltbp1/Pdlim5/Smad3/Bhlhe40/Nr3c1/Anxa4/Rxra/Atp2b1/Plpp3/Atxn1/Adgrl2/Scaf8/Ldlr/Prkce/Prdm2/Tgfbr2/Aggf1/Prkca/Atrx/Dyrk1a/Phf3/Vav2/Lpar1/Mta1/Ptpn21/Tjp1/Atp2c1/Bmpr1a/Serpine1/Pten/Scn8a/Nfkb1/Dlg1/Col5a2/Nipbl/Cdk13/Met/Akt3/Sipa1l1/Mapk14/Sfmbt1/Celf2	50	Cdc42bpa/Phf3/Fhl2/Col5a2/Igfbp5/Irs1/Atp2b4/Nek7/Lamc1/Rgs4/Akt3/Cited2/Fyn/Gja1/Atp2b1/Syne1/Efemp1/Adora2b/Pmp22/Col1a1/Spop/Erbb2/Fzd2/Itgb3/Prkca/Sipa1l1/Mta1/Prkar2b/Ptpn21/Fbln5/Cap2/Wdr37/Cdk13/Atxn1/Aggf1/Zmiz1/Sfmbt1/Nr1d2/Kcnma1/Bmpr1a/Dab2/Sdc2/Myc/Scn8a/Nipbl/Abcc1/Snai2/Dlg1/Dyrk1a/Kalrn/Runx1/Scaf8/Synj2/Mapk14/Ltbp1/Prkce/Dusp1/Ptprm/Pdgfrb/Smad7/Nr3c1/Vldlr/Pten/Add3/Grk5/Gcnt1/R…	Abca3/Abhd2/Acox2/Add3/Aff1/Agr2/Aldh3a2/Aldh3b1/Amfr/Anxa9/Areg/Arl3/Ascl1/Ass1/Atp2b4/Bag1/Batf/Bcl2/Blvrb/Btg3/Car12/Car2/Cacna2d2/Calcr/Cav1/Ccn5/Ccna1/Ccnd1/Cd44/Cd9/Cdc20/Cdc6/Cdh1/Celsr2/Chpt1/Chst8/Cish/Ckb/Clic3/Cox6c/Cpe/Cxcl12/Cxcl14/Cyp26b1/Cyp4f14/Cyp4f15/Dcxr/Dhcr7/Dhrs2/Dlg5/Dnajc1/Dnajc12/Dusp2/Dynlt3/Egr3/Elovl5/Emp2/Etfb/Fabp5/Fam102a/Farp1/Fdft1/Fgfr3/Fkbp4/Fkbp5/Flnb/Fos/Foxc1…	0.393701
37	HALLMARK_XENOBIOTIC_METABOLISM	HALLMARK_XENOBIOTIC_METABOLISM	HALLMARK_XENOBIOTIC_METABOLISM	195	-0.278827	-1.1077	0.280353	0.368997	0.209746	3717	tags=25%, list=20%, signal=20%	13809/20733/54426/11669/16480/19015/74142/14411/11655/12927/19128/80911/23872/11938/22370/21937/16816/93732/18563/223455/18787/18815/94175/104086/15378/12944/56351/14085/110213/13982/14538/22021/11432/17155/14450/66054/85305/234724/18107/16424/14782/59083/11429/110208/20498/242585/22436/21366	195	Enpep/Spint2/Hgfac/Aldh2/Jup/Ppard/Lonp1/Slc6a12/Alas1/Bcar1/Pros1/Acox3/Ets2/Atp2a2/Vtn/Tnfrsf1a/Lcat/Acox2/Pcx/March6/Serpine1/Plg/Hrg/Cyp27a1/Hnf4a/Crp/Ptges3/Fah/Tmbim6/Esr1/Gcnt2/Tpst1/Acp2/Man1a/Gart/Cndp2/Kars/Tat/Nmt1/Itih1/Gsr/Fetub/Aco2/Pgd/Slc12a4/Slc35d1/Xdh/Slc6a6	48	Gsta3/Il1r1/Aox1/Cyp27a1/Aldh9a1/Crp/Idh1/Hes6/Fmo1/Fmo3/Ephx1/Tgfb2/Hsd11b1/Esr1/Vnn1/Upb1/Igf1/Ptges3/Arg1/Man1a/Ddt/Gstt2/Shmt2/Igfbp1/Upp1/Sar1b/Vtn/Slc35b1/Igfbp4/G6pc/Nmt1/Ddc/Cyfip2/Leap2/Pemt/Tmem97/Abcc3/Jup/Mpp2/Acox1/Pycr1/Dcxr/Mthfd1/Arg2/Id2/Acp1/Dhrs7/Entpd5/Serpina6/Akr1c6/Akr1c21/Bphl/Gcnt2/Ninj1/Akr1c20/Fbp1/Mccc2/Abhd6/Itih4/Acox2/Itih1/Hacl1/Gch1/Ndrg2/Dhrs1/Aco2/Fbln1/Tmbim6/M…	Abca3/Abhd2/Acox2/Add3/Aff1/Agr2/Aldh3a2/Aldh3b1/Amfr/Anxa9/Areg/Arl3/Ascl1/Ass1/Atp2b4/Bag1/Batf/Bcl2/Blvrb/Btg3/Car12/Car2/Cacna2d2/Calcr/Cav1/Ccn5/Ccna1/Ccnd1/Cd44/Cd9/Cdc20/Cdc6/Cdh1/Celsr2/Chpt1/Chst8/Cish/Ckb/Clic3/Cox6c/Cpe/Cxcl12/Cxcl14/Cyp26b1/Cyp4f14/Cyp4f15/Dcxr/Dhcr7/Dhrs2/Dlg5/Dnajc1/Dnajc12/Dusp2/Dynlt3/Egr3/Elovl5/Emp2/Etfb/Fabp5/Fam102a/Farp1/Fdft1/Fgfr3/Fkbp4/Fkbp5/Flnb/Fos/Foxc1…	0.246154
38	HALLMARK_DNA_REPAIR	HALLMARK_DNA_REPAIR	HALLMARK_DNA_REPAIR	144	-0.289476	-1.11185	0.28473	0.368997	0.209746	1348	tags=23%, list=7%, signal=21%	667034/107939/75062/98053/50505/13871/13194/80905/13872/22591/16881/20924/22592/70239/67665/21341/14884/67967/19365/56436/66406/56626/74414/66653/22059/76025/13716/52696/20833/66679/223921/22169/68134	144	Pnp2/Pom121/Sf3a3/Gtf2f1/Ercc4/Ercc2/Ddb1/Polh/Ercc3/Xpc/Lig1/Supt5/Ercc5/Gtf3c5/Dctn4/Taf1c/Gtf2h1/Pold3/Rad52/Adrm1/Sac3d1/Poll/Polr3c/Brf2/Trp53/Cant1/Ell/Zwint/Ssrp1/Rae1/Aaas/Cmpk2/Upf3b	33	Ercc5/Mpc2/Rev3l/Zwint/Gpx4/Prim1/Polr2e/Mpg/Trp53/Supt4a/Guk1/Polr2a/Nt5c/Cant1/Pde6g/Alyref/Cmpk2/Ercc8/Ccno/Rala/Pnp2/Gmpr2/Dad1/Polr2k/Zfp707/Polr2f/Rbx1/Tarbp2/Rrm2b/Adcy6/Aaas/Ercc4/Polr2h/Ncbp2/Hcls1/Cox17/Dgcr8/Mrpl40/Rfc4/Umps/Gtf2h5/Nme3/Nelfe/Nme4/Znrd1/Polh/Polr1c/Gtf2f1/Polr2d/Ercc3/Dctn4/Rnmt/Pold4/Ddb1/Pola2/Sac3d1/Polr2g/Fen1/Stx3/Ak3/Poll/Edf1/Ak1/Ssrp1/Cstf3/Rad51/Dut/Itpa/Srsf6…	Abca3/Abhd2/Acox2/Add3/Aff1/Agr2/Aldh3a2/Aldh3b1/Amfr/Anxa9/Areg/Arl3/Ascl1/Ass1/Atp2b4/Bag1/Batf/Bcl2/Blvrb/Btg3/Car12/Car2/Cacna2d2/Calcr/Cav1/Ccn5/Ccna1/Ccnd1/Cd44/Cd9/Cdc20/Cdc6/Cdh1/Celsr2/Chpt1/Chst8/Cish/Ckb/Clic3/Cox6c/Cpe/Cxcl12/Cxcl14/Cyp26b1/Cyp4f14/Cyp4f15/Dcxr/Dhcr7/Dhrs2/Dlg5/Dnajc1/Dnajc12/Dusp2/Dynlt3/Egr3/Elovl5/Emp2/Etfb/Fabp5/Fam102a/Farp1/Fdft1/Fgfr3/Fkbp4/Fkbp5/Flnb/Fos/Foxc1…	0.229167
39	HALLMARK_TGF_BETA_SIGNALING	HALLMARK_TGF_BETA_SIGNALING	HALLMARK_TGF_BETA_SIGNALING	51	-0.34248	-1.12794	0.287818	0.368997	0.209746	3680	tags=45%, list=20%, signal=36%	17127/11789/20482/15980/433759/107951/21815/94246/16477/94093/21872/18550/12166/18787/12550/11477/20515/17872/12387/20742/29815/17125/75788	51	Smad3/Apc/Skil/Ifngr2/Hdac1/Cdk9/Tgif1/Arid4b/Junb/Trim33/Tjp1/Furin/Bmpr1a/Serpine1/Cdh1/Acvr1/Slc20a1/Ppp1r15a/Ctnnb1/Sptbn1/Bcar3/Smad1/Smurf1	23	Bmpr2/Sptbn1/Ppm1a/Id2/Ltbp2/Arid4b/Bmpr1a/Klf10/Ifngr2/Rab31/Tgif1/Apc/Smad7/Ppp1ca/Eng/Thbs1/Slc20a1/Bmp2/Fkbp1a/Id1/Cdk9/Acvr1/Pmepa1/Skil/Trim33/Bcar3/Ube2d3/Wwtr1/Map3k7/Tgfbr1/Id3/Hdac1/Ski/Ncor2/Serpine1/Smurf1/Hipk2/Tgfb1/Ppp1r15a/Tjp1/Furin/Cdkn1c/Cdh1/Fnta/Smad1/Junb/Rhoa/Ctnnb1/Smad3/Smad6/Xiap	Abca3/Abhd2/Acox2/Add3/Aff1/Agr2/Aldh3a2/Aldh3b1/Amfr/Anxa9/Areg/Arl3/Ascl1/Ass1/Atp2b4/Bag1/Batf/Bcl2/Blvrb/Btg3/Car12/Car2/Cacna2d2/Calcr/Cav1/Ccn5/Ccna1/Ccnd1/Cd44/Cd9/Cdc20/Cdc6/Cdh1/Celsr2/Chpt1/Chst8/Cish/Ckb/Clic3/Cox6c/Cpe/Cxcl12/Cxcl14/Cyp26b1/Cyp4f14/Cyp4f15/Dcxr/Dhcr7/Dhrs2/Dlg5/Dnajc1/Dnajc12/Dusp2/Dynlt3/Egr3/Elovl5/Emp2/Etfb/Fabp5/Fam102a/Farp1/Fdft1/Fgfr3/Fkbp4/Fkbp5/Flnb/Fos/Foxc1…	0.45098
40	HALLMARK_E2F_TARGETS	HALLMARK_E2F_TARGETS	HALLMARK_E2F_TARGETS	189	-0.276924	-1.09528	0.296788	0.370986	0.210876	4984	tags=31%, list=27%, signal=23%	77891/18817/110052/17219/26934/13018/14852/67134/13006/101565/21853/18971/60364/20842/51797/12419/12575/30939/15366/12530/100710/17685/13433/19360/21917/110750/70472/103573/17535/110809/11991/70769/24061/17768/19687/103733/16881/16201/78833/18949/107995/66471/70699/108961/13178/67684/15361/53892/17089/67967/15574/101739/218210/21379/22059/103468/20833/245688/233726	189	Ube2s/Plk1/Dek/Mcm6/Racgap1/Ctcf/Gspt1/Nop56/Smc3/Ccp110/Timeless/Pold1/Donson/Stag1/Ctps/Cbx5/Cdkn1a/Pttg1/Hmmr/Cdc25a/Pds5b/Msh2/Dnmt1/Rad50/Tmpo/Cse1l/Atad2/Xpo1/Mre11a/Srsf1/Hnrnpd/Nolc1/Smc1a/Mthfd2/Rfc1/Tubg1/Lig1/Ilf3/Gins3/Pnn/Cdc20/Anp32e/Nup205/E2f8/Dck/Luc7l3/Hmga1/Ppm1d/Lyar/Pold3/Hus1/Psip1/Nup153/Tbrg4/Trp53/Nup107/Ssrp1/Rbbp7/Ipo7	59	Cnot9/Ube2t/Mcm3/Prim2/Orc2/Mcm6/Lbr/Asf1a/Nap1l1/Cdk4/Timeless/Pan2/Cdk1/Tmpo/Nup107/Xpo1/Aurkb/Naa38/Trp53/Spag5/Ppm1d/Srsf1/Tubg1/Birc5/Pold2/Tbrg4/Hus1/Hmmr/Pttg1/Rad50/Shmt1/Rad51c/Luc7l3/Top2a/Psmc3ip/Brca1/Kif18b/Kpna2/Srsf2/Tk1/Smc6/Rrm2/Brms1l/Pnn/Eif2s1/Ubr7/Cks2/Nup153/Dek/Mxd3/Trip13/Cdkn3/Dlgap5/Diaph3/Rad1/Myc/Xrcc6/Espl1/Rad21/Dscc1/Atad2/Phf5a/Cenpm/Racgap1/Cbx5/Prkdc/Tfrc/Gspt1/M…	Abca3/Abhd2/Acox2/Add3/Aff1/Agr2/Aldh3a2/Aldh3b1/Amfr/Anxa9/Areg/Arl3/Ascl1/Ass1/Atp2b4/Bag1/Batf/Bcl2/Blvrb/Btg3/Car12/Car2/Cacna2d2/Calcr/Cav1/Ccn5/Ccna1/Ccnd1/Cd44/Cd9/Cdc20/Cdc6/Cdh1/Celsr2/Chpt1/Chst8/Cish/Ckb/Clic3/Cox6c/Cpe/Cxcl12/Cxcl14/Cyp26b1/Cyp4f14/Cyp4f15/Dcxr/Dhcr7/Dhrs2/Dlg5/Dnajc1/Dnajc12/Dusp2/Dynlt3/Egr3/Elovl5/Emp2/Etfb/Fabp5/Fam102a/Farp1/Fdft1/Fgfr3/Fkbp4/Fkbp5/Flnb/Fos/Foxc1…	0.312169
41	HALLMARK_REACTIVE_OXYGEN_SPECIES_PATHWAY	HALLMARK_REACTIVE_OXYGEN_SPECIES_PATHWAY	HALLMARK_REACTIVE_OXYGEN_SPECIES_PATHWAY	48	0.271645	1.07756	0.32	0.390244	0.221823	3720	tags=38%, list=20%, signal=30%	69367/110854/53381/59041/18477/12581/11927/112406/93692/68194/21672/68576/226646/20655/22166/625249/110265/67130	48	Glrx2/Ptpa/Prdx4/Stk25/Prdx1/Cdkn2d/Atox1/Egln2/Glrx/Ndufb4/Prdx2/Lamtor5/Ndufs2/Sod1/Txn1/Gpx4/Msra/Ndufa6	18	Glrx2/Stk25/Prdx6/Ndufs2/Gpx4/Txnrd1/Ipcef1/Sbno2/Gpx3/Mpo/Atox1/Glrx/Pfkp/Msra/Ndufa6/Hmox2/Abcc1/Txnrd2/Sod1/Ndufb4/Scaf4/Sod2/Mbp/Hhex/Pdlim1/Ptpa/Srxn1/Cat/Lamtor5/Gclm/Prdx1/Txn1/Mgst1/Ercc2/Selenos/Lsp1/Egln2/Ftl1/Fes/Gsr/Prdx2/Junb/Nqo1/Gclc/Cdkn2d/Oxsr1/G6pdx/Prdx4	Abca3/Abhd2/Acox2/Add3/Aff1/Agr2/Aldh3a2/Aldh3b1/Amfr/Anxa9/Areg/Arl3/Ascl1/Ass1/Atp2b4/Bag1/Batf/Bcl2/Blvrb/Btg3/Car12/Car2/Cacna2d2/Calcr/Cav1/Ccn5/Ccna1/Ccnd1/Cd44/Cd9/Cdc20/Cdc6/Cdh1/Celsr2/Chpt1/Chst8/Cish/Ckb/Clic3/Cox6c/Cpe/Cxcl12/Cxcl14/Cyp26b1/Cyp4f14/Cyp4f15/Dcxr/Dhcr7/Dhrs2/Dlg5/Dnajc1/Dnajc12/Dusp2/Dynlt3/Egr3/Elovl5/Emp2/Etfb/Fabp5/Fam102a/Farp1/Fdft1/Fgfr3/Fkbp4/Fkbp5/Flnb/Fos/Foxc1…	0.375
42	HALLMARK_NOTCH_SIGNALING	HALLMARK_NOTCH_SIGNALING	HALLMARK_NOTCH_SIGNALING	30	-0.354161	-1.0608	0.392908	0.467747	0.265877	6141	tags=50%, list=33%, signal=34%	14362/12443/14369/13388/14357/18128/21416/56198/19015/14367/18750/26965/74198/14534/103583	30	Fzd1/Ccnd1/Fzd7/Dll1/Dtx1/Notch1/Tcf7l2/Heyl/Ppard/Fzd5/Prkca/Cul1/Dtx2/Kat2a/Fbxw11	15	Fzd7/Fzd5/Psen2/Fbxw11/Skp1a/Kat2a/Prkca/Wnt5a/Rbx1/Hes1/St3gal6/Ppard/Dll1/Notch3/Tcf7l2/Dtx4/Notch1/Jag1/Aph1a/Heyl/Dtx2/Lfng/Fzd1/Dtx1/Cul1/Wnt2/Arrb1/Psenen/Ccnd1/Sap30	Abca3/Abhd2/Acox2/Add3/Aff1/Agr2/Aldh3a2/Aldh3b1/Amfr/Anxa9/Areg/Arl3/Ascl1/Ass1/Atp2b4/Bag1/Batf/Bcl2/Blvrb/Btg3/Car12/Car2/Cacna2d2/Calcr/Cav1/Ccn5/Ccna1/Ccnd1/Cd44/Cd9/Cdc20/Cdc6/Cdh1/Celsr2/Chpt1/Chst8/Cish/Ckb/Clic3/Cox6c/Cpe/Cxcl12/Cxcl14/Cyp26b1/Cyp4f14/Cyp4f15/Dcxr/Dhcr7/Dhrs2/Dlg5/Dnajc1/Dnajc12/Dusp2/Dynlt3/Egr3/Elovl5/Emp2/Etfb/Fabp5/Fam102a/Farp1/Fdft1/Fgfr3/Fkbp4/Fkbp5/Flnb/Fos/Foxc1…	0.5
43	HALLMARK_ADIPOGENESIS	HALLMARK_ADIPOGENESIS	HALLMARK_ADIPOGENESIS	189	0.207067	1.02974	0.434343	0.505051	0.287081	3892	tags=31%, list=21%, signal=25%	16651/12580/16775/67834/70316/66148/77037/17713/11512/67914/22272/66375/66916/56451/66588/51798/12861/67767/13476/11364/93747/56428/15929/110826/27395/28080/66447/18618/66142/66052/66594/12868/68202/66205/11363/11861/12039/66445/68349/67171/110391/67680/66152/52064/13202/227095/216820/20655/11637/625249/67460/17001/11757/23945/22245/69574/230027/20887/15107	189	Sspn/Cdkn2c/Lama4/Idh3a/Ndufab1/Dnajc15/Mrap/Grpel1/Adcy6/Coq9/Uqcrq/Dhrs7/Ndufb7/Suclg1/Cmpk1/Ech1/Cox6a1/Jagn1/Reep5/Acadm/Echs1/Mtch2/Idh3g/Etfb/Mrpl15/Atp5o/Mgst3/Pemt/Cox7b/Sdhc/Uqcr11/Cox8a/Ndufa5/Cd302/Acadl/Arl4a/Bckdha/Cyc1/Ndufs3/Dram2/Qdpr/Sdhb/Uqcr10/Coq5/Ddt/Hibch/Dhrs7b/Sod1/Ak2/Gpx4/Decr1/Ltc4s/Prdx3/Mgll/Uck1/Cmbl/Coq3/Sult1a1/Hadh	59	Hibch/Ppp1r15b/Mrpl15/Nabp1/Idh1/Acadl/Mgst3/Sdhc/Marc2/Ifngr1/Lama4/Sowahc/Chchd10/Slc19a1/Gpx4/Reep6/Baz2a/Cs/Itga7/Ddt/Pfkl/Agpat3/Uqcr11/Esyt1/Gpx3/Dhrs7b/Rab34/Tob1/Stat5a/Nmt1/Slc25a10/Uqcr10/Ltc4s/Uqcrq/Pemt/Acly/Acox1/Gphn/Pqlc3/Dld/Arl4a/Dnajb9/Dhrs7/Rreb1/Ubqln1/Nkiras1/Ghitm/Ephx2/Dnajc15/Lifr/Cmbl/Cyc1/Aco2/Samm50/Pim3/Angpt1/Enpp2/Dgat1/Tst/Adcy6/Mylk/Gbe1/Sod1/Mrap/Itsn1/Slc25a1/Bcl…	Abca3/Abhd2/Acox2/Add3/Aff1/Agr2/Aldh3a2/Aldh3b1/Amfr/Anxa9/Areg/Arl3/Ascl1/Ass1/Atp2b4/Bag1/Batf/Bcl2/Blvrb/Btg3/Car12/Car2/Cacna2d2/Calcr/Cav1/Ccn5/Ccna1/Ccnd1/Cd44/Cd9/Cdc20/Cdc6/Cdh1/Celsr2/Chpt1/Chst8/Cish/Ckb/Clic3/Cox6c/Cpe/Cxcl12/Cxcl14/Cyp26b1/Cyp4f14/Cyp4f15/Dcxr/Dhcr7/Dhrs2/Dlg5/Dnajc1/Dnajc12/Dusp2/Dynlt3/Egr3/Elovl5/Emp2/Etfb/Fabp5/Fam102a/Farp1/Fdft1/Fgfr3/Fkbp4/Fkbp5/Flnb/Fos/Foxc1…	0.312169
44	HALLMARK_KRAS_SIGNALING_DN	HALLMARK_KRAS_SIGNALING_DN	HALLMARK_KRAS_SIGNALING_DN	105	-0.273592	-1.00973	0.458234	0.52072	0.295988	5051	tags=24%, list=27%, signal=17%	18772/21816/13528/16426/20482/54483/104027/70355/208922/73288/18227/21834/93685/17769/12519/70239/76257/98682/15932/71279/21405/15139/12227/58185/17858	105	Pkp1/Tgm1/Dtnb/Itih3/Skil/Mefv/Synpo/Gprc5c/Cpeb3/Vps50/Nr4a2/Thrb/Entpd7/Mthfr/Cd80/Gtf3c5/Slc38a3/Mfsd6/Idua/Slc29a3/Hnf1a/Hc/Btg2/Rsad2/Mx2	25	Igfbp2/Efhd1/Serpinb2/Klhdc8a/Mfsd6/Pdcd1/Btg2/Pkp1/Coq8a/Tgfb2/Sgk1/Ifng/Slc29a3/Gamt/Slc16a7/Kcnmb1/Il12b/Gp1ba/Copz2/Gprc5c/Pdk2/Cacng1/Dtnb/Zc2hc1c/Rsad2/Serpina10/Edn1/Ryr2/Cdkal1/Thrb/Itih3/Tgm1/Kmt2d/Snn/Ypel1/Cd80/Mx2/Mefv/Vpreb1/Prodh/Sidt1/Cldn8/Cyp39a1/Tff2/Msh5/Slc25a23/Synpo/Sptbn2/Entpd7/Cpeb3/Camk1d/Gtf3c5/Hc/Nr6a1/Nr4a2/Abcb11/Ptprj/Skil/Egf/Ptgfr/Fggy/Mthfr/Plag1/Cntfr/Fgfr3/Ugt2…	Abca3/Abhd2/Acox2/Add3/Aff1/Agr2/Aldh3a2/Aldh3b1/Amfr/Anxa9/Areg/Arl3/Ascl1/Ass1/Atp2b4/Bag1/Batf/Bcl2/Blvrb/Btg3/Car12/Car2/Cacna2d2/Calcr/Cav1/Ccn5/Ccna1/Ccnd1/Cd44/Cd9/Cdc20/Cdc6/Cdh1/Celsr2/Chpt1/Chst8/Cish/Ckb/Clic3/Cox6c/Cpe/Cxcl12/Cxcl14/Cyp26b1/Cyp4f14/Cyp4f15/Dcxr/Dhcr7/Dhrs2/Dlg5/Dnajc1/Dnajc12/Dusp2/Dynlt3/Egr3/Elovl5/Emp2/Etfb/Fabp5/Fam102a/Farp1/Fdft1/Fgfr3/Fkbp4/Fkbp5/Flnb/Fos/Foxc1…	0.238095
45	HALLMARK_KRAS_SIGNALING_UP	HALLMARK_KRAS_SIGNALING_UP	HALLMARK_KRAS_SIGNALING_UP	170	-0.21892	-0.852786	0.770011	0.855568	0.486323	5432	tags=32%, list=29%, signal=23%	12628/17385/18616/23882/24064/18793/16154/72309/16658/18792/20440/16913/64297/20297/20716/20682/16878/16398/216019/18826/13040/14257/11491/12444/68927/56068/26401/107527/11421/16480/22029/20614/12223/16574/11652/21938/73379/50527/233744/17761/17872/14747/78937/15200/74320/83397/268980/11796/76816/67776/21929/211770/72972/15945/240832	170	Cfh/Mmp11/Peg3/Gadd45g/Spry2/Plaur/Il10ra/Tmem158/Mafb/Plau/St6gal1/Psmb8/Gprc5b/Ccl20/Serpina3n/Sox9/Lif/Itga2/Hkdc1/Lcp1/Ctss/Flt4/Adam17/Ccnd2/Ptcd2/Ammecr1/Map3k1/Il1rl2/Ace/Jup/Traf1/Snap25/Btc/Kif5c/Akt2/Tnfrsf1b/Dcbld2/Ero1l/Spon1/Map7/Ppp1r15a/Cmklr1/Avl9/Hbegf/Wdr33/Akap12/Strn/Birc3/Sdccag8/Vwa5a/Tnfaip3/Trib1/Ccser2/Cxcl10/Tor1aip2	55	Ly96/Il1rl2/Ccl20/Pigr/Ptgs2/Rgs16/Tor1aip2/Sdccag8/Cxcr4/Cfhr1/Cfh/Rabgap1l/Prrx1/Fcer1g/Hsd11b1/G0s2/Akap12/Map7/Itgb2/Dusp6/Tnfaip3/Arg1/Prdm1/Hkdc1/Mmp11/Nr1h4/Lif/Ikzf1/Flt4/Gfpt2/Tmem100/Mmd/Ace/Sox9/Igfbp3/Dock2/Jup/Etv4/Pecam1/Cbx8/Etv1/Serpina3b/Serpina3n/Mycn/Trib2/Adam17/Id2/Hdac9/Tspan13/Zfp277/Nin/Plek2/Serpina3c/Inhba/Gadd45g/Glrx/F13a1/Atg10/F2rl1/Ptcd2/Map3k1/Itga2/Plau/Cab39l/Lcp…	Abca3/Abhd2/Acox2/Add3/Aff1/Agr2/Aldh3a2/Aldh3b1/Amfr/Anxa9/Areg/Arl3/Ascl1/Ass1/Atp2b4/Bag1/Batf/Bcl2/Blvrb/Btg3/Car12/Car2/Cacna2d2/Calcr/Cav1/Ccn5/Ccna1/Ccnd1/Cd44/Cd9/Cdc20/Cdc6/Cdh1/Celsr2/Chpt1/Chst8/Cish/Ckb/Clic3/Cox6c/Cpe/Cxcl12/Cxcl14/Cyp26b1/Cyp4f14/Cyp4f15/Dcxr/Dhcr7/Dhrs2/Dlg5/Dnajc1/Dnajc12/Dusp2/Dynlt3/Egr3/Elovl5/Emp2/Etfb/Fabp5/Fam102a/Farp1/Fdft1/Fgfr3/Fkbp4/Fkbp5/Flnb/Fos/Foxc1…	0.323529
46	HALLMARK_PANCREAS_BETA_CELLS	HALLMARK_PANCREAS_BETA_CELLS	HALLMARK_PANCREAS_BETA_CELLS	18	-0.268583	-0.71099	0.841221	0.914371	0.519748	1388	tags=50%, list=7%, signal=46%	77766/15376/16658/22337/56458/16909/23797/20910/21405	18	Elp4/Foxa2/Mafb/Vdr/Foxo1/Lmo2/Akt3/Stxbp1/Hnf1a	9	Srp9/Akt3/Gck/Spcs1/Vdr/Lmo2/Pax6/Stxbp1/Dpp4/Elp4/Srp14/Foxa2/Mafb/Slc2a2/Foxo1/Pklr/Hnf1a/Sec11a	Abca3/Abhd2/Acox2/Add3/Aff1/Agr2/Aldh3a2/Aldh3b1/Amfr/Anxa9/Areg/Arl3/Ascl1/Ass1/Atp2b4/Bag1/Batf/Bcl2/Blvrb/Btg3/Car12/Car2/Cacna2d2/Calcr/Cav1/Ccn5/Ccna1/Ccnd1/Cd44/Cd9/Cdc20/Cdc6/Cdh1/Celsr2/Chpt1/Chst8/Cish/Ckb/Clic3/Cox6c/Cpe/Cxcl12/Cxcl14/Cyp26b1/Cyp4f14/Cyp4f15/Dcxr/Dhcr7/Dhrs2/Dlg5/Dnajc1/Dnajc12/Dusp2/Dynlt3/Egr3/Elovl5/Emp2/Etfb/Fabp5/Fam102a/Farp1/Fdft1/Fgfr3/Fkbp4/Fkbp5/Flnb/Fos/Foxc1…	0.5
47	HALLMARK_EPITHELIAL_MESENCHYMAL_TRANSITION	HALLMARK_EPITHELIAL_MESENCHYMAL_TRANSITION	HALLMARK_EPITHELIAL_MESENCHYMAL_TRANSITION	170	-0.203796	-0.793873	0.871477	0.927103	0.526985	5424	tags=31%, list=29%, signal=22%	14268/18793/17392/24051/107589/16774/12321/17387/20969/12332/20649/56401/104009/22329/16010/16398/16410/12827/16402/12111/14114/20310/11852/20254/12153/21859/22341/17701/20720/16412/20311/107581/12847/107528/12558/16790/14733/16419/18787/234407/12832/109624/12826/21817/18822/16193/52118/102857/21929/20377/14579/16476	170	Fn1/Plaur/Mmp3/Sgcb/Mylk/Lama3/Calu/Mmp14/Sdc1/Capg/Sntb1/P3h1/Qsox1/Vcam1/Igfbp4/Itga2/Itgav/Col4a2/Itga5/Bgn/Fbln1/Cxcl2/Rhob/Scg2/Bmp1/Timp3/Vegfc/Msx1/Serpine2/Itgb1/Cxcl5/Col16a1/Copa/Magee1/Cdh2/Anpep/Gpc1/Itgb5/Serpine1/Colgalt1/Col5a2/Cald1/Col4a1/Tgm2/Plod1/Il6/Pvr/Slc6a8/Tnfaip3/Sfrp1/Gem/Jun	52	Dst/Igfbp2/Gpc1/Fmod/Copa/Col5a2/Fn1/Scg2/Serpine2/Col6a3/Lamc2/Lamc1/Qsox1/Prrx1/Rgs4/Gja1/Fstl3/Gadd45b/Timp3/Dcn/Lum/Tnfaip3/Lama2/Col6a2/Glipr1/Lrp1/Slit3/Pmp22/Col1a1/Igfbp4/Itgb3/Igfbp3/Sgcd/Pdlim4/Sparc/Sdc1/Rhob/Id2/Fbln5/Inhba/Sfrp4/Cap2/Ecm2/Tgfbi/Spock1/Gas1/Vcan/Itga2/Nid2/Wnt5a/Mmp14/Loxl2/Fermt2/Bmp1/Dab2/Matn2/Lgals1/Fbln1/Basp1/Tnfrsf11b/Sntb1/Itga5/Snai2/Itgb5/Mylk/Fstl1/Abi3bp/L…	Abca3/Abhd2/Acox2/Add3/Aff1/Agr2/Aldh3a2/Aldh3b1/Amfr/Anxa9/Areg/Arl3/Ascl1/Ass1/Atp2b4/Bag1/Batf/Bcl2/Blvrb/Btg3/Car12/Car2/Cacna2d2/Calcr/Cav1/Ccn5/Ccna1/Ccnd1/Cd44/Cd9/Cdc20/Cdc6/Cdh1/Celsr2/Chpt1/Chst8/Cish/Ckb/Clic3/Cox6c/Cpe/Cxcl12/Cxcl14/Cyp26b1/Cyp4f14/Cyp4f15/Dcxr/Dhcr7/Dhrs2/Dlg5/Dnajc1/Dnajc12/Dusp2/Dynlt3/Egr3/Elovl5/Emp2/Etfb/Fabp5/Fam102a/Farp1/Fdft1/Fgfr3/Fkbp4/Fkbp5/Flnb/Fos/Foxc1…	0.305882
48	HALLMARK_SPERMATOGENESIS	HALLMARK_SPERMATOGENESIS	HALLMARK_SPERMATOGENESIS	85	-0.19808	-0.709697	0.923645	0.962131	0.546895	4173	tags=24%, list=22%, signal=18%	75553/16162/235559/74451/93759/13206/11421/22335/21888/17776/18016/56324/15463/15925/17761/13000/20480/109979/18415/15512	85	Zc3h14/Il12rb2/Topbp1/Pgs1/Sirt1/Ddx4/Ace/Vdac3/Tle4/Mast2/Nf2/Stam2/Agfg1/Ide/Map7/Csnk2a2/Clpb/Art3/Hspa4l/Hspa2	20	Agfg1/Nek2/Tsn/Map7/Sirt1/Cdk1/Pcsk4/Gpr182/Sept4/Ace/Pgs1/Nf2/Nefh/Zpbp/Cct6b/Pomc/Hspa2/Zc2hc1c/Zc3h14/Lpin1/Arl4a/Rad17/Ddx4/Cdkn3/Parp2/Ift88/Phf7/Rpl39l/Rfc4/Psmg1/Hspa1l/Crisp2/Mep1b/Camk4/Slc12a2/Pias2/Elovl3/Cnih2/Tle4/Ide/Mllt10/Strbp/Stam2/Ncaph/Nphp1/Bub1/Aurka/Hspa4l/Mlf1/She/Gstm5/Oaz3/Spata6/Mtor/Slc2a5/Mast2/Kif2c/Art3/Chfr/Nos1/Dbf4/Gfi1/Pebp1/Cftr/Acrbp/Grm8/Braf/Ezh2/Il12rb2/Gmc…	Abca3/Abhd2/Acox2/Add3/Aff1/Agr2/Aldh3a2/Aldh3b1/Amfr/Anxa9/Areg/Arl3/Ascl1/Ass1/Atp2b4/Bag1/Batf/Bcl2/Blvrb/Btg3/Car12/Car2/Cacna2d2/Calcr/Cav1/Ccn5/Ccna1/Ccnd1/Cd44/Cd9/Cdc20/Cdc6/Cdh1/Celsr2/Chpt1/Chst8/Cish/Ckb/Clic3/Cox6c/Cpe/Cxcl12/Cxcl14/Cyp26b1/Cyp4f14/Cyp4f15/Dcxr/Dhcr7/Dhrs2/Dlg5/Dnajc1/Dnajc12/Dusp2/Dynlt3/Egr3/Elovl5/Emp2/Etfb/Fabp5/Fam102a/Farp1/Fdft1/Fgfr3/Fkbp4/Fkbp5/Flnb/Fos/Foxc1…	0.235294
49	HALLMARK_MYOGENESIS	HALLMARK_MYOGENESIS	HALLMARK_MYOGENESIS	146	-0.188476	-0.726445	0.943936	0.9632	0.547503	5044	tags=27%, list=27%, signal=20%	18642/18128/216459/21679/54411/17886/11568/14245/20740/20893/12827/226251/12323/20657/78286/64383/17913/12575/54601/12819/16412/140570/17261/11652/110196/16419/18563/14387/17258/14248/20399/56012/59069/15200/11603/11515/12759/102857/13867/100732	146	Pfkm/Notch1/Myl6b/Tead4/Atp6ap1/Myh9/Aebp1/Lpin1/Sptan1/Bhlhe40/Col4a2/Ablim1/Camk2b/Sod3/Nav2/Sirt2/Myo1c/Cdkn1a/Foxo4/Col15a1/Itgb1/Plxnb2/Mef2d/Akt2/Fdps/Itgb5/Pcx/Gaa/Mef2a/Flii/Sh2b1/Pgam2/Tpm3/Hbegf/Agrn/Adcy9/Clu/Slc6a8/Erbb3/Mapre3	40	Des/Speg/Col6a3/Ppfia4/Casq1/Psen2/Cfd/Gadd45b/Igf1/Itga7/Lama2/Tpd52l1/Col6a2/Myl6b/Erbb3/Aebp1/Gpx3/Eno3/Myo1c/Col1a1/Myl4/Itgb4/Sphk1/Gaa/Smtn/Pgam2/Myl7/Camk2b/Igfbp3/Stc2/Sgcd/Sparc/Flii/Chrnb1/Hdac5/Cacng1/Fkbp1b/Lpin1/Ifrd1/Ckb/Mef2c/Fst/Tnnc1/Clu/Ldb3/Sorbs3/Rb1/Ptp4a3/Pfkm/Myh9/Mapk12/Plxnb2/Ephb3/Eif4a2/Itgb5/Mylk/Sh3bgr/Adcy9/Myh11/App/Cdkn1a/Myom1/Tsc2/Svil/Dtna/Bin1/Hbegf/Pcx/Pygm/An…	Abca3/Abhd2/Acox2/Add3/Aff1/Agr2/Aldh3a2/Aldh3b1/Amfr/Anxa9/Areg/Arl3/Ascl1/Ass1/Atp2b4/Bag1/Batf/Bcl2/Blvrb/Btg3/Car12/Car2/Cacna2d2/Calcr/Cav1/Ccn5/Ccna1/Ccnd1/Cd44/Cd9/Cdc20/Cdc6/Cdh1/Celsr2/Chpt1/Chst8/Cish/Ckb/Clic3/Cox6c/Cpe/Cxcl12/Cxcl14/Cyp26b1/Cyp4f14/Cyp4f15/Dcxr/Dhcr7/Dhrs2/Dlg5/Dnajc1/Dnajc12/Dusp2/Dynlt3/Egr3/Elovl5/Emp2/Etfb/Fabp5/Fam102a/Farp1/Fdft1/Fgfr3/Fkbp4/Fkbp5/Flnb/Fos/Foxc1…	0.273973
50	HALLMARK_ESTROGEN_RESPONSE_LATE	HALLMARK_ESTROGEN_RESPONSE_LATE	HALLMARK_ESTROGEN_RESPONSE_LATE	166	-0.183985	-0.715931	0.966025	0.966025	0.549109	5645	tags=32%, list=30%, signal=22%	59020/12389/55963/23802/22249/20704/14229/14137/14228/21786/16452/94249/20716/268591/232174/67689/22057/20501/12228/16010/16195/19143/12700/13731/235611/54608/98952/71228/243864/22433/16669/57266/16451/223254/217325/93732/13521/22393/107995/14281/12550/17355/14302/57444/11605/22695/26941/54135/56335/18415/13537/13418/13360	166	Pdzk1/Cav1/Slc1a4/Amfr/Unc13b/Serpina1e/Fkbp5/Fdft1/Fkbp4/Tff3/Jak2/Slc24a3/Serpina3n/Serpina5/Cyp26b1/Aldh3b1/Tob1/Slc16a1/Btg3/Igfbp4/Il6st/St14/Cish/Emp2/Plxnb1/Abhd2/Fam102a/Dlg5/Mill2/Xbp1/Krt19/Cxcl14/Jak1/Farp1/Llgl2/Acox2/Slc26a2/Wfs1/Cdc20/Fos/Cdh1/Aff1/Frk/Isg20/Gla/Zfp36/Slc9a3r1/Lsr/Mettl3/Hspa4l/Dusp2/Dnajc1/Dhcr7	53	Bcl2/Atp2b4/Lamc2/Perp/Sgk1/Frk/Dnajc12/Myb/Tpd52l1/Tjp3/Chpt1/Nab2/Xbp1/Rabep1/Tob1/Rapgefl1/Cdc6/Igfbp4/Mapt/Slc9a3r1/Llgl2/Slc1a4/Slc22a5/Aldh3a2/Top2a/Krt19/St6galnac2/Dcxr/Fos/Batf/Serpina5/Serpina3b/Serpina3n/Id2/Prkar2b/Tspan13/Serpina1a/Serpina1e/Serpina3c/Ckb/Xrcc3/Foxc1/Il6st/Mocs2/Cxcl14/Flnb/Ppif/Tnnc1/Hr/Farp1/Acox2/Kcnk5/Dlg5/Il17rb/Mettl3/Fdft1/Cox6c/Tsta3/Tst/Emp2/Nrip1/Btg3/Tiam1…	Abca3/Abhd2/Acox2/Add3/Aff1/Agr2/Aldh3a2/Aldh3b1/Amfr/Anxa9/Areg/Arl3/Ascl1/Ass1/Atp2b4/Bag1/Batf/Bcl2/Blvrb/Btg3/Car12/Car2/Cacna2d2/Calcr/Cav1/Ccn5/Ccna1/Ccnd1/Cd44/Cd9/Cdc20/Cdc6/Cdh1/Celsr2/Chpt1/Chst8/Cish/Ckb/Clic3/Cox6c/Cpe/Cxcl12/Cxcl14/Cyp26b1/Cyp4f14/Cyp4f15/Dcxr/Dhcr7/Dhrs2/Dlg5/Dnajc1/Dnajc12/Dusp2/Dynlt3/Egr3/Elovl5/Emp2/Etfb/Fabp5/Fam102a/Farp1/Fdft1/Fgfr3/Fkbp4/Fkbp5/Flnb/Fos/Foxc1…	0.319277
