# Supplementary material for: Listeria monocytogenes infection rewires host metabolism with regulatory input from type I interferons
Source: PLoS Pathog. 2021 Jul 8;17(7):e1009697. doi: 10.1371/journal.ppat.1009697 (PMC8266069; doi:10.1371/journal.ppat.1009697)
Supplement: S5 Table — (XLSX) [file ppat.1009697.s011.xlsx]

## Sheet: Sheet1
	X	ID	Description	setSize	enrichmentScore	NES	pvalue	p.adjust	qvalues	rank	leading_edge	core_enrichment	setSize2	core_enrichment_symbols	Number_of_core_enriched	Genes_found_in_Pathway_setSize	Genes_of_Pathway	GeneRatio
1	HALLMARK_TNFA_SIGNALING_VIA_NFKB	HALLMARK_TNFA_SIGNALING_VIA_NFKB	HALLMARK_TNFA_SIGNALING_VIA_NFKB	193	-0.668249	-2.62858	0.00119474	0.00613422	0.00322854	2930	tags=52%, list=16%, signal=44%	230738/16477/16362/14345/19252/19225/12051/21928/17118/14221/17210/21815/21930/22695/55991/16176/330122/18412/16878/18024/56066/227659/16195/12633/23872/22151/15937/99929/12228/11303/13654/14282/170768/12505/108767/19696/71712/19697/15370/12575/20620/15200/59027/18793/18227/13660/56336/231130/104681/12044/17681/12515/17873/24088/18033/16175/108078/23849/15939/12977/18787/56706/54720/11797/18578/1…	193	Zc3h12a/Junb/Irf1/Fut4/Dusp1/Ptgs2/Bcl3/Tnfaip2/Marcks/Fjx1/Mcl1/Tgif1/Tnfaip6/Zfp36/Panx1/Il1b/Cxcl3/Sqstm1/Lif/Nfe2l2/Cxcl11/Slc2a6/Il6st/Cflar/Ets2/Tubb2a/Ier3/Tiparp/Btg3/Abca1/Egr2/Fosb/Pfkfb3/Cd44/Pnrc1/Rel/Dram1/Rela/Nr4a1/Cdkn1a/Plk2/Hbegf/Nampt/Plaur/Nr4a2/Ehd1/B4galt5/Tnip2/Slc16a6/Bcl2a1a/Msc/Cd69/Gadd45b/Tlr2/Nfkb1/Il1a/Olr1/Klf6/Ier5/Csf1/Serpine1/Ccnl1/Rcan1/Birc2/Pde4b/Cd80/Ripk2/T…	100	Cflar/Ackr3/Serpinb2/Serpinb8/Ptgs2/Lamb3/Msc/Btg2/Ier5/Atf3/G0s2/Sgk1/Egr2/Icosl/Gadd45b/Btg1/Atp2b1/Phlda1/Tnfaip3/Marcks/Dram1/Il23a/Lif/Il12b/Gfpt2/Irf1/Map2k3/Per1/Ccl12/Ccl4/Eif1/Stat5a/Sphk1/Plek/Rel/Sqstm1/Tnip1/Kdm6b/Ccl5/Slc16a6/Socs3/Nampt/Fos/Tnfaip2/Rhob/Id2/Nfkbia/Klf6/Inhba/Edn1/Cd83/Ninj1/Plk2/Il6st/Tubb2a/Nfil3/F2rl1/Plau/Tsc22d1/Gch1/Gpr183/Trib1/Myc/Maff/Nr4a1/Ptger4/Il7r/Klf10…	Ace/Acrbp/Acrv1/Actl7b/Adad1/Adam2/Adcyap1/Agfg1/Akap4/Alox15/Arl4a/Art3/Aurka/Braf/Bub1/Camk4/Ccna1/Ccnb2/Cct6b/Cdk1/Cdkn3/Cftr/Chfr/Chrm4/Clgn/Clpb/Clvs1/Cnih2/Coil/Crisp2/Csnk2a2/Cst8/Dbf4/Dcc/Ddx25/Ddx4/Dmc1/Dmrt1/Dnajb8/Dpep3/Elovl3/Ezh2/Gad1/Gapdhs/Gfi1/Gmcl1/Gpr182/Grm8/Gsg1/Gstm5/Hba-x/H1f6/Hoxb1/Hspa1l/Hspa2/Hspa4l/Htr5a/Ide/Ift88/Il12rb2/Il13ra2/Ip6k1/Jam3/Kif2c/Ldhc/Lpin1/Map7/Mast2/Me…	0.518135
2	HALLMARK_INFLAMMATORY_RESPONSE	HALLMARK_INFLAMMATORY_RESPONSE	HALLMARK_INFLAMMATORY_RESPONSE	176	-0.662864	-2.57924	0.0011976	0.00613422	0.00322854	2454	tags=49%, list=13%, signal=43%	21930/16176/233079/12475/21938/16878/56436/11938/12506/56066/16416/16174/50498/18413/16818/11987/108960/56212/20339/11303/11535/26362/21939/11308/19204/18414/16185/19697/12575/12273/15200/59027/18793/19164/16402/13733/20354/21897/17096/16822/12267/12515/24088/18033/16175/108078/52118/73379/23849/257632/12977/16190/20288/18787/18578/192656/216799/18035/22035/20343/13058/14745/14747/15894/16193/541…	176	Tnfaip6/Il1b/Ffar2/Cd14/Tnfrsf1b/Lif/Adrm1/Atp2a2/Cd48/Cxcl11/Itgb3/Il18rap/Ebi3/Osm/Lck/Slc7a1/Irak2/Rhog/Sele/Abca1/Adm/Axl/Cd40/Abi1/Ptafr/Osmr/Il2rb/Rela/Cdkn1a/C5ar1/Hbegf/Nampt/Plaur/Psen1/Itga5/Adgre1/Sema4d/Tlr1/Lyn/Lcp2/C3ar1/Cd69/Tlr2/Nfkb1/Il1a/Olr1/Pvr/Dcbld2/Klf6/Nod2/Csf1/Il4ra/Msr1/Serpine1/Pde4b/Ripk2/Nlrp3/Nfkbia/Tnfsf10/Sell/Cybb/Lpar1/Cmklr1/Icam1/Il6/Ccrl2/Nmi/Bst2/Mefv/Hrh1/C…	87	Il1r1/Il18r1/Il18rap/Rgs16/Sele/Sell/Cd48/Slamf1/Fzd5/Marco/Cd55/Btg2/Rgs1/Icosl/Atp2b1/Gna15/Osm/Lif/Lcp2/Il12b/Irf1/Nlrp3/Adora2b/Pik3r5/Gp1ba/Scarf1/Ccl7/Ccl12/Csf3/Itgb3/Kcnj2/Sphk1/Ccl5/Ccr7/Nampt/Hif1a/Psen1/Ahr/Nfkbia/Gpr132/Klf6/Inhba/Edn1/Rnf144b/Sema4d/Ptger2/Mmp14/Stab1/Gch1/Gpr183/Myc/Ly6e/Acvr1b/Ptger4/Osmr/Il7r/Il2rb/Slc11a2/Itga5/Dcbld2/Ifnar1/Ifngr2/Mefv/Cdkn1a/Tapbp/Gabbr1/Ebi3/T…	Ace/Acrbp/Acrv1/Actl7b/Adad1/Adam2/Adcyap1/Agfg1/Akap4/Alox15/Arl4a/Art3/Aurka/Braf/Bub1/Camk4/Ccna1/Ccnb2/Cct6b/Cdk1/Cdkn3/Cftr/Chfr/Chrm4/Clgn/Clpb/Clvs1/Cnih2/Coil/Crisp2/Csnk2a2/Cst8/Dbf4/Dcc/Ddx25/Ddx4/Dmc1/Dmrt1/Dnajb8/Dpep3/Elovl3/Ezh2/Gad1/Gapdhs/Gfi1/Gmcl1/Gpr182/Grm8/Gsg1/Gstm5/Hba-x/H1f6/Hoxb1/Hspa1l/Hspa2/Hspa4l/Htr5a/Ide/Ift88/Il12rb2/Il13ra2/Ip6k1/Jam3/Kif2c/Ldhc/Lpin1/Map7/Mast2/Me…	0.494318
3	HALLMARK_ALLOGRAFT_REJECTION	HALLMARK_ALLOGRAFT_REJECTION	HALLMARK_ALLOGRAFT_REJECTION	185	-0.681259	-2.66828	0.00120192	0.00613422	0.00322854	2936	tags=55%, list=16%, signal=47%	50931/12526/16364/12051/20292/20299/14061/12500/17084/14998/15001/56468/14102/16176/12501/16196/16878/12774/12444/226419/192176/22030/12189/16174/16818/79221/55985/17972/14537/16408/19073/21899/21939/11308/16324/17395/16185/12332/20375/104458/13244/17076/21897/17096/16822/56501/23880/80719/24088/16428/15978/18646/14191/12263/21838/12445/12977/16190/14991/15163/15900/12502/18126/14938/12519/192656…	185	Il27ra/Cd8b1/Irf4/Bcl3/Ccl11/Ccl22/F2/Cd3d/Ly86/H2-DMa/H2-Oa/Socs5/Fas/Il1b/Cd3e/Il7/Lif/Ccr5/Ccnd2/Dyrk3/Flna/Traf2/Brca1/Il18rap/Lck/Hdac9/Cxcl13/Ncf4/Gcnt1/Itgal/Srgn/Tlr6/Cd40/Abi1/Inhbb/Mmp9/Il2rb/Capg/Spi1/Rars/Degs1/Ly75/Tlr1/Lyn/Lcp2/Elf4/Fyb/Igsf6/Tlr2/Itk/Ifng/Prf1/Fgr/C2/Thy1/Ccnd3/Csf1/Il4ra/H2-M3/Hcls1/Irf8/Cd3g/Nos2/Gzma/Cd80/Ripk2/Nlrp3/Aars/Tnf/Itgb2/Ltb/Was/Icam1/Il6/H2-D1/Gbp2/C…	102	Zap70/Il18rap/Cd28/Cd247/St8sia4/Inhbb/Dars/Dyrk3/Ptprc/Fasl/Fcgr2b/Degs1/Tgfb2/Ifngr1/Prf1/Itgb2/Icosl/Elane/Ube2n/Ifng/Srgn/Ube2d1/Lif/Egfr/Mtif2/Lcp2/Il12b/Nlrp3/Nos2/Ccl2/Ccl7/Ccl11/Ccl12/Ccl4/Npm1/Rars/Itk/Eif5a/Ccl5/Brca1/Cd7/Hif1a/Gpr65/Hdac9/Wars/Akt1/Inhba/Irf4/Ly86/F2r/Gzma/Stab1/Gzmb/Fyb/Ncf4/Eif3d/Il2rb/Hcls1/Cd80/Cd47/Ifngr2/Socs1/Cd86/Cd96/Trat1/Rpl3l/Tapbp/H2-Oa/H2-DMa/H2-DMb2/Tap1…	Ace/Acrbp/Acrv1/Actl7b/Adad1/Adam2/Adcyap1/Agfg1/Akap4/Alox15/Arl4a/Art3/Aurka/Braf/Bub1/Camk4/Ccna1/Ccnb2/Cct6b/Cdk1/Cdkn3/Cftr/Chfr/Chrm4/Clgn/Clpb/Clvs1/Cnih2/Coil/Crisp2/Csnk2a2/Cst8/Dbf4/Dcc/Ddx25/Ddx4/Dmc1/Dmrt1/Dnajb8/Dpep3/Elovl3/Ezh2/Gad1/Gapdhs/Gfi1/Gmcl1/Gpr182/Grm8/Gsg1/Gstm5/Hba-x/H1f6/Hoxb1/Hspa1l/Hspa2/Hspa4l/Htr5a/Ide/Ift88/Il12rb2/Il13ra2/Ip6k1/Jam3/Kif2c/Ldhc/Lpin1/Map7/Mast2/Me…	0.551351
4	HALLMARK_INTERFERON_GAMMA_RESPONSE	HALLMARK_INTERFERON_GAMMA_RESPONSE	HALLMARK_INTERFERON_GAMMA_RESPONSE	197	-0.780247	-3.06566	0.00120192	0.00613422	0.00322854	1562	tags=57%, list=8%, signal=53%	21939/434341/16185/12575/22038/59027/67245/16822/12258/12515/12370/18783/18033/24105/70110/16190/12984/14991/16068/57444/17874/107607/71701/66141/15900/667373/74481/14938/18578/192656/20847/60533/12362/18035/27056/22035/21929/27007/14747/15894/12369/16193/72075/58203/52668/22329/14964/64685/69550/22670/12494/14190/100038882/15958/20306/74157/217069/17069/229003/327959/19039/24110/18854/15959/1639…	197	Cd40/Nlrc5/Il2rb/Cdkn1a/Plscr1/Nampt/Peli1/Lcp2/Serping1/Cd69/Casp8/Pla2g4a/Nfkb1/Rbck1/Ifi35/Il4ra/Csf2rb2/H2-M3/Il18bp/Isg20/Myd88/Nod1/Pnpt1/Ifitm3/Irf8/Ifit1bl1/Batf2/Gzma/Pde4b/Ripk2/Stat2/Cd274/Casp1/Nfkbia/Irf5/Tnfsf10/Tnfaip3/Klrk1/Cmklr1/Icam1/Casp7/Il6/Ogfr/Zbp1/Ifi27/Vcam1/H2-D1/Nmi/Bst2/Trim26/Cd38/Fgl2/Isg15/Ifit2/Ccl7/Cmtr1/Trim25/Ly6e/Helz2/Xaf1/Lgals3bp/Usp18/Pml/Ifit3/Irf9/H2-T23…	112	Casp8/Ptgs2/Selp/Sp110/St8sia4/Cfh/Pla2g4a/Xcl1/Slamf7/Btg1/Stat2/Tnfaip3/Arid5b/Mettl7b/Upp1/Peli1/Pnpt1/Lcp2/Irf1/Rapgef6/Xaf1/Ccl7/Ccl12/Trim25/Ifi35/Rnf213/Ccl5/Dhx58/Stat3/Socs3/Lgals3bp/Sectm1a/Cmpk2/Nampt/Psma3/Hif1a/Ifi27/Tnfaip2/Rsad2/Arl4a/Nfkbia/Wars/Psma2/Irf4/Pfkp/Gzma/Pnp2/Psme1/Irf9/Epsti1/Gch1/Psme2/Lats2/Gpr18/Ly6e/Apol6/Csf2rb2/Il2rb/Itgb7/Ciita/Mx2/Socs1/Parp14/Cd86/Sod2/Cdkn1a…	Ace/Acrbp/Acrv1/Actl7b/Adad1/Adam2/Adcyap1/Agfg1/Akap4/Alox15/Arl4a/Art3/Aurka/Braf/Bub1/Camk4/Ccna1/Ccnb2/Cct6b/Cdk1/Cdkn3/Cftr/Chfr/Chrm4/Clgn/Clpb/Clvs1/Cnih2/Coil/Crisp2/Csnk2a2/Cst8/Dbf4/Dcc/Ddx25/Ddx4/Dmc1/Dmrt1/Dnajb8/Dpep3/Elovl3/Ezh2/Gad1/Gapdhs/Gfi1/Gmcl1/Gpr182/Grm8/Gsg1/Gstm5/Hba-x/H1f6/Hoxb1/Hspa1l/Hspa2/Hspa4l/Htr5a/Ide/Ift88/Il12rb2/Il13ra2/Ip6k1/Jam3/Kif2c/Ldhc/Lpin1/Map7/Mast2/Me…	0.568528
5	HALLMARK_IL2_STAT5_SIGNALING	HALLMARK_IL2_STAT5_SIGNALING	HALLMARK_IL2_STAT5_SIGNALING	180	-0.469057	-1.83013	0.00120482	0.00613422	0.00322854	2379	tags=26%, list=13%, signal=23%	18755/17988/14064/21938/16878/16206/22634/667034/11520/12506/12444/109332/384009/12505/16188/16185/22038/12332/18451/17873/12445/23849/12977/16190/66141/15900/381738/22029/15277/11852/21817/22035/74734/20343/16994/12522/14190/13011/17119/14744/16154/110109/12524/15945/170743/55932	180	Prkch/Ndrg1/F2rl2/Tnfrsf1b/Lif/Lrig1/Plagl1/Pnp2/Plin2/Cd48/Ccnd2/Cdcp1/Glipr2/Cd44/Il3ra/Il2rb/Plscr1/Capg/P4ha1/Gadd45b/Ccnd3/Klf6/Csf1/Il4ra/Ifitm3/Irf8/Drc1/Traf1/Hk2/Rhob/Tgm2/Tnfsf10/Rhoh/Sell/Ltb/Cd83/Fgl2/Cst7/Mxd1/Gpr65/Il10ra/Nop2/Cd86/Cxcl10/Tlr7/Gbp3	46	Il1r2/Il1rl1/Il18r1/Bmpr2/Ctla4/Icos/Rgs16/Serpinc1/Sell/Selp/Cd48/Batf3/Fam126b/Ikzf2/Bcl2/Mapkapk2/Rabgap1l/Pou2f1/Uck2/Plagl1/Ifngr1/Smpdl3a/P4ha1/Gpx4/Gadd45b/Phlda1/Enpp1/Col6a1/Ckap4/Socs2/Ikzf4/Lif/Xbp1/Spred2/Adam19/Eno3/Itgae/Myo1c/Ptrh2/Cdc6/Cdc42se2/Etv4/Cd79b/Odc1/Prkch/Batf/Gpr65/Rhob/Ahr/Arl4a/Klf6/Irf4/Cd83/F2rl2/Plpp1/Serpinb6a/Nfil3/Ptch1/Il3ra/Ptger2/Pnp2/Eef1akmt1/Amacr/Myc/Maf…	Ace/Acrbp/Acrv1/Actl7b/Adad1/Adam2/Adcyap1/Agfg1/Akap4/Alox15/Arl4a/Art3/Aurka/Braf/Bub1/Camk4/Ccna1/Ccnb2/Cct6b/Cdk1/Cdkn3/Cftr/Chfr/Chrm4/Clgn/Clpb/Clvs1/Cnih2/Coil/Crisp2/Csnk2a2/Cst8/Dbf4/Dcc/Ddx25/Ddx4/Dmc1/Dmrt1/Dnajb8/Dpep3/Elovl3/Ezh2/Gad1/Gapdhs/Gfi1/Gmcl1/Gpr182/Grm8/Gsg1/Gstm5/Hba-x/H1f6/Hoxb1/Hspa1l/Hspa2/Hspa4l/Htr5a/Ide/Ift88/Il12rb2/Il13ra2/Ip6k1/Jam3/Kif2c/Ldhc/Lpin1/Map7/Mast2/Me…	0.255556
6	HALLMARK_COMPLEMENT	HALLMARK_COMPLEMENT	HALLMARK_COMPLEMENT	181	-0.531139	-2.07258	0.00120773	0.00613422	0.00322854	2953	tags=34%, list=16%, signal=29%	19671/17387/16362/19419/12363/14061/13136/227960/14058/14784/12827/330122/14678/12759/16818/12266/56212/70675/18753/22038/18793/14462/19164/13660/17096/16822/170750/12258/18783/108078/12263/14702/193740/16854/17381/16612/14127/18787/13030/14938/19141/12362/56193/13007/16424/59025/21929/78287/22376/12369/16193/20310/80287/12259/17394/12262/14939/13040/20304/17386/54123	181	Rce1/Mmp14/Irf1/Rasgrp1/Casp4/F2/Cd55/Gca/F10/Grb2/Col4a2/Cxcl3/Gnai2/Clu/Lck/C3/Rhog/Vcpip1/Prkcd/Plscr1/Plaur/Gata3/Psen1/Ehd1/Lyn/Lcp2/Xpnpep1/Serping1/Pla2g4a/Olr1/C2/Gng2/Hspa1a/Lgals3/Mmp12/Klk1/Fcer1g/Serpine1/Ctsb/Gzma/Lgmn/Casp1/Plek/Csrp1/Itih1/Usp14/Tnfaip3/Rbsn/Was/Casp7/Il6/Cxcl2/Apobec3/C1qa/Mmp8/C1qc/Gzmb/Ctss/Ccl5/Mmp13/Irf7	61	Serpinb2/Rabif/Csrp1/Serpinc1/F5/Vcpip1/Fn1/Dock10/Cd55/Cfh/Pla2g4a/Fcer1g/Cd46/Cr1l/Cr2/Fyn/Prep/Spock2/Lta4h/Dusp6/Cpm/Tnfaip3/Sirt6/Prdm4/Dyrk2/Lrp1/Lcp2/Irf1/Pik3r5/Gp1ba/Cdk5r1/Gngt2/Plek/Atox1/Akap10/Pfn1/Ccl5/Grb2/Timp2/Dock4/Psen1/Calm1/Pik3cg/Lgmn/Serpina1a/Serpina1e/Ctsl/Kif2a/Gzma/Lgals3/Ang/Mmp14/Ctsb/Clu/Gng2/Prkcd/Itih1/Gmfb/Gzmb/Dgkh/Dock9/C9/Cpq/Zfpm2/Maff/Apobec3/Tmprss6/Pdgfb/Cb…	Ace/Acrbp/Acrv1/Actl7b/Adad1/Adam2/Adcyap1/Agfg1/Akap4/Alox15/Arl4a/Art3/Aurka/Braf/Bub1/Camk4/Ccna1/Ccnb2/Cct6b/Cdk1/Cdkn3/Cftr/Chfr/Chrm4/Clgn/Clpb/Clvs1/Cnih2/Coil/Crisp2/Csnk2a2/Cst8/Dbf4/Dcc/Ddx25/Ddx4/Dmc1/Dmrt1/Dnajb8/Dpep3/Elovl3/Ezh2/Gad1/Gapdhs/Gfi1/Gmcl1/Gpr182/Grm8/Gsg1/Gstm5/Hba-x/H1f6/Hoxb1/Hspa1l/Hspa2/Hspa4l/Htr5a/Ide/Ift88/Il12rb2/Il13ra2/Ip6k1/Jam3/Kif2c/Ldhc/Lpin1/Map7/Mast2/Me…	0.337017
7	HALLMARK_KRAS_SIGNALING_UP	HALLMARK_KRAS_SIGNALING_UP	HALLMARK_KRAS_SIGNALING_UP	170	-0.473849	-1.82834	0.00121359	0.00613422	0.00322854	2260	tags=28%, list=12%, signal=25%	21938/16574/16878/73149/26401/12444/50527/11491/16398/16913/79221/74145/72972/22217/23882/17395/15200/18793/14425/11421/16792/12767/12267/233744/107527/170744/73379/94176/12223/22778/15900/14127/12982/22029/78937/16414/21929/14747/83397/11501/18792/76816/16154/15945/13040/11796/67776/240832	170	Tnfrsf1b/Kif5c/Lif/Clec4a3/Map3k1/Ccnd2/Ero1l/Adam17/Itga2/Psmb8/Hdac9/F13a1/Ccser2/Usp12/Gadd45g/Mmp9/Hbegf/Plaur/Galnt3/Ace/Laptm5/Cxcr4/C3ar1/Spon1/Il1rl2/Tlr8/Dcbld2/Dock2/Btc/Ikzf1/Irf8/Fcer1g/Csf2ra/Traf1/Avl9/Itgb2/Tnfaip3/Cmklr1/Akap12/Adam8/Plau/Sdccag8/Il10ra/Cxcl10/Ctss/Birc3/Vwa5a/Tor1aip2	48	Ly96/Il1rl2/Pigr/Ptgs2/Rgs16/Tor1aip2/Sdccag8/Cxcr4/Cfhr1/Cfh/Rabgap1l/Prrx1/Fcer1g/Hsd11b1/G0s2/Akap12/Map7/Itgb2/Dusp6/Tnfaip3/Arg1/Prdm1/Hkdc1/Mmp11/Nr1h4/Lif/Ikzf1/Flt4/Gfpt2/Tmem100/Mmd/Ace/Sox9/Igfbp3/Dock2/Jup/Etv4/Pecam1/Cbx8/Etv1/Serpina3b/Serpina3n/Mycn/Trib2/Adam17/Id2/Hdac9/Tspan13/Zfp277/Nin/Plek2/Serpina3c/Inhba/Gadd45g/Glrx/F13a1/Atg10/F2rl1/Ptcd2/Map3k1/Itga2/Plau/Cab39l/Lcp1/Itgb…	Ace/Acrbp/Acrv1/Actl7b/Adad1/Adam2/Adcyap1/Agfg1/Akap4/Alox15/Arl4a/Art3/Aurka/Braf/Bub1/Camk4/Ccna1/Ccnb2/Cct6b/Cdk1/Cdkn3/Cftr/Chfr/Chrm4/Clgn/Clpb/Clvs1/Cnih2/Coil/Crisp2/Csnk2a2/Cst8/Dbf4/Dcc/Ddx25/Ddx4/Dmc1/Dmrt1/Dnajb8/Dpep3/Elovl3/Ezh2/Gad1/Gapdhs/Gfi1/Gmcl1/Gpr182/Grm8/Gsg1/Gstm5/Hba-x/H1f6/Hoxb1/Hspa1l/Hspa2/Hspa4l/Htr5a/Ide/Ift88/Il12rb2/Il13ra2/Ip6k1/Jam3/Kif2c/Ldhc/Lpin1/Map7/Mast2/Me…	0.282353
8	HALLMARK_APOPTOSIS	HALLMARK_APOPTOSIS	HALLMARK_APOPTOSIS	152	-0.50292	-1.92999	0.00121803	0.00613422	0.00322854	2886	tags=34%, list=15%, signal=29%	16362/223453/12363/14061/16905/17210/14102/16176/27061/12475/18412/12759/12444/12189/74256/12633/12122/15368/15937/19063/12228/21859/12505/19697/12575/19164/15507/12515/12370/17873/18646/16175/14083/16854/57444/66141/14782/58801/12362/11852/21926/22035/12369/16193/15502/11910/12494/16476/12227/21354/11796/12366	152	Irf1/Dap/Casp4/F2/Lmna/Mcl1/Fas/Il1b/Bcap31/Cd14/Sqstm1/Clu/Ccnd2/Brca1/Cyld/Cflar/Bid/Hmox1/Ier3/Ppt1/Btg3/Timp3/Cd44/Rela/Cdkn1a/Psen1/Hspb1/Cd69/Casp8/Gadd45b/Prf1/Il1a/Ptk2/Lgals3/Isg20/Ifitm3/Gsr/Pmaip1/Casp1/Rhob/Tnf/Tnfsf10/Casp7/Il6/Dnaja1/Atf3/Cd38/Jun/Btg2/Tap1/Birc3/Casp2	52	Cflar/Casp8/Rnasel/Btg2/Fasl/Pea15a/Psen2/Tgfb2/Atf3/Ifngr1/Prf1/Gpx4/Gadd45b/Timp3/Dcn/Lum/Avpr1a/Ddit3/Gna15/Erbb3/Cdk2/Ppp3r1/Irf1/Gpx3/Erbb2/Rara/Nefh/Sqstm1/Top2a/Brca1/Fdxr/Timp2/Psen1/Rhob/Nedd9/F2r/Vdac2/Lgals3/Bcl2l2/Clu/Dnajc3/Gch1/Bnip3l/Ank/Dap/H1f0/Bik/Tspo/Krt18/Igfbp6/Ptk2/Aifm3/Sod1/Crebbp/Dnm1l/Btg3/App/Sod2/Cdkn1a/Tap1/Ier3/Igf2r/Tnfrsf12a/Tnf/Pdgfrb/Pmaip1/Smad7/Rock1/Etf1/Cd14…	Ace/Acrbp/Acrv1/Actl7b/Adad1/Adam2/Adcyap1/Agfg1/Akap4/Alox15/Arl4a/Art3/Aurka/Braf/Bub1/Camk4/Ccna1/Ccnb2/Cct6b/Cdk1/Cdkn3/Cftr/Chfr/Chrm4/Clgn/Clpb/Clvs1/Cnih2/Coil/Crisp2/Csnk2a2/Cst8/Dbf4/Dcc/Ddx25/Ddx4/Dmc1/Dmrt1/Dnajb8/Dpep3/Elovl3/Ezh2/Gad1/Gapdhs/Gfi1/Gmcl1/Gpr182/Grm8/Gsg1/Gstm5/Hba-x/H1f6/Hoxb1/Hspa1l/Hspa2/Hspa4l/Htr5a/Ide/Ift88/Il12rb2/Il13ra2/Ip6k1/Jam3/Kif2c/Ldhc/Lpin1/Map7/Mast2/Me…	0.342105
9	HALLMARK_UV_RESPONSE_UP	HALLMARK_UV_RESPONSE_UP	HALLMARK_UV_RESPONSE_UP	145	-0.44038	-1.67159	0.00123762	0.00613422	0.00322854	3108	tags=34%, list=17%, signal=29%	13728/71702/103963/17387/16477/12660/16362/59045/19419/11828/14660/18412/17701/102857/16195/15512/12122/15368/11546/20867/19063/216869/12228/14282/11674/15370/70767/18753/56200/12215/17096/12018/66168/12445/12799/14991/15566/18035/11852/81489/15894/14281/16193/15502/14964/11910/15040/12227/21354/15018	145	Mark2/Cdc5l/Rpn1/Mmp14/Junb/Chka/Irf1/Stard3/Rasgrp1/Aqp3/Gls/Sqstm1/Msx1/Slc6a8/Il6st/Hspa2/Bid/Hmox1/Parp2/Stip1/Ppt1/Arrb2/Btg3/Fosb/Aldoa/Nr4a1/Prpf3/Prkcd/Ddx21/Bsg/Lyn/Bak1/Grina/Ccnd3/Cnp/H2-M3/Htr7/Nfkbia/Rhob/Dnajb1/Icam1/Fos/Il6/Dnaja1/H2-D1/Atf3/H2-T23/Btg2/Tap1/H2-Q7	50	Plcl1/Igfbp2/Cyb5r1/Creg1/Tgfbrap1/Gls/Tuba4a/Stk25/Btg2/Fmo1/Hnrnpu/Ephx1/Atf3/Cdc34/Bsg/Btg1/Amd1/Ddx21/Cdk2/Ykt6/Mgat1/Irf1/Gpx3/Dlg4/Arrb2/Stard3/Cnp/Sqstm1/Polg2/Hspa2/Fos/Eif5/Rhob/Nfkbia/Il6st/Cltb/Ctsl/Ppif/Parp2/Mmp14/Prkcd/Gch1/Atp6v1c1/Grina/Tmbim6/Nr4a1/Tars/Ago2/Dgat1/Tst/Polr2h/Tfrc/Clcn2/Rfc4/Ppp1r2/Hspa13/Btg3/Sod2/Rxrb/Tap1/H2-D1/H2-Q2/H2-Q7/H2-Q10/H2-M3/Ccnd3/Epcam/Bak1/Wiz/Apom…	Ace/Acrbp/Acrv1/Actl7b/Adad1/Adam2/Adcyap1/Agfg1/Akap4/Alox15/Arl4a/Art3/Aurka/Braf/Bub1/Camk4/Ccna1/Ccnb2/Cct6b/Cdk1/Cdkn3/Cftr/Chfr/Chrm4/Clgn/Clpb/Clvs1/Cnih2/Coil/Crisp2/Csnk2a2/Cst8/Dbf4/Dcc/Ddx25/Ddx4/Dmc1/Dmrt1/Dnajb8/Dpep3/Elovl3/Ezh2/Gad1/Gapdhs/Gfi1/Gmcl1/Gpr182/Grm8/Gsg1/Gstm5/Hba-x/H1f6/Hoxb1/Hspa1l/Hspa2/Hspa4l/Htr5a/Ide/Ift88/Il12rb2/Il13ra2/Ip6k1/Jam3/Kif2c/Ldhc/Lpin1/Map7/Mast2/Me…	0.344828
10	HALLMARK_IL6_JAK_STAT3_SIGNALING	HALLMARK_IL6_JAK_STAT3_SIGNALING	HALLMARK_IL6_JAK_STAT3_SIGNALING	81	-0.650153	-2.26124	0.00134771	0.00613422	0.00322854	3066	tags=52%, list=16%, signal=44%	20848/54635/16401/16362/19246/14102/16176/14784/330122/16196/12475/21938/16172/56066/16416/50498/16195/55985/15368/12505/18414/16188/12018/24088/12977/16190/12984/17874/12982/20847/21926/16994/16193/20310/12494/20306/16476/16391/15975/11482/17329/15945	81	Stat3/Pdgfc/Itga4/Irf1/Ptpn1/Fas/Il1b/Grb2/Cxcl3/Il7/Cd14/Tnfrsf1b/Il17ra/Cxcl11/Itgb3/Ebi3/Il6st/Cxcl13/Hmox1/Cd44/Osmr/Il3ra/Bak1/Tlr2/Csf1/Il4ra/Csf2rb2/Myd88/Csf2ra/Stat2/Tnf/Ltb/Il6/Cxcl2/Cd38/Ccl7/Jun/Irf9/Ifnar1/Acvrl1/Cxcl9/Cxcl10	42	Il1r2/Il1r1/Il18r1/Ifngr1/Stat2/Inhbe/Irf1/Pik3r5/Ccl7/Itgb3/Stat3/Grb2/Socs3/Il6st/Il3ra/Irf9/Il17rb/Acvrl1/Acvr1b/Osmr/Csf2rb2/Ifnar1/Ifngr2/Socs1/Pim1/Ltb/Tnfrsf21/Ebi3/Tnfrsf12a/Bak1/Tnf/Map3k8/Cd14/Ptpn2/Fas/Dntt/Csf2ra/Il2ra/Il15ra/Itga4/Ptpn1/Stam2/Cd44/Il1b/Pdgfc/Il7/Tlr2/Hax1/Csf1/Lepr/Csf3r/Cntfr/Jun/Tnfrsf1b/Il6/Cd38/Pf4/Cxcl3/Cxcl1/Cxcl2/Cxcl13/Cd36/Cxcl9/Cxcl10/Cxcl11/Crlf2/Ptpn11/Il…	Ace/Acrbp/Acrv1/Actl7b/Adad1/Adam2/Adcyap1/Agfg1/Akap4/Alox15/Arl4a/Art3/Aurka/Braf/Bub1/Camk4/Ccna1/Ccnb2/Cct6b/Cdk1/Cdkn3/Cftr/Chfr/Chrm4/Clgn/Clpb/Clvs1/Cnih2/Coil/Crisp2/Csnk2a2/Cst8/Dbf4/Dcc/Ddx25/Ddx4/Dmc1/Dmrt1/Dnajb8/Dpep3/Elovl3/Ezh2/Gad1/Gapdhs/Gfi1/Gmcl1/Gpr182/Grm8/Gsg1/Gstm5/Hba-x/H1f6/Hoxb1/Hspa1l/Hspa2/Hspa4l/Htr5a/Ide/Ift88/Il12rb2/Il13ra2/Ip6k1/Jam3/Kif2c/Ldhc/Lpin1/Map7/Mast2/Me…	0.518519
11	HALLMARK_INTERFERON_ALPHA_RESPONSE	HALLMARK_INTERFERON_ALPHA_RESPONSE	HALLMARK_INTERFERON_ALPHA_RESPONSE	93	-0.852591	-3.02605	0.00134953	0.00613422	0.00322854	958	tags=70%, list=5%, signal=67%	70110/12799/12977/16190/14991/57444/71701/66141/74481/192656/211329/20847/12362/19124/20343/72075/53312/54199/52668/14964/64685/69550/22670/13709/23960/14469/100038882/15958/17454/74157/217069/17069/229003/19039/24110/15959/16391/15040/17858/80285/74735/19106/12010/21354/16423/231712/80861/100121/108670/15945/15018/243771/56417/547253/109032/234311/99899/231655/58185/54123/71586/20821/55932/22169…	93	Ifi35/Cnp/Csf1/Il4ra/H2-M3/Isg20/Pnpt1/Ifitm3/Batf2/Ripk2/Ncoa7/Stat2/Casp1/Procr/Sell/Ogfr/Nub1/Ccrl2/Ifi27/H2-D1/Nmi/Bst2/Trim26/Elf1/Oas1g/Gbp2/Isg15/Ifit2/Mov10/Cmtr1/Trim25/Ly6e/Helz2/Lgals3bp/Usp18/Ifit3/Irf9/H2-T23/Mx2/Parp9/Trim14/Eif2ak2/B2m/Tap1/Cd47/Trafd1/Dhx58/Tdrd7/Epsti1/Cxcl10/H2-Q7/Parp12/Adar/Parp14/Sp110/Ddx60/Ifi44/Oasl1/Rsad2/Irf7/Ifih1/Trim21/Gbp3/Cmpk2/Samd9l	65	Casp8/Sell/Sp110/Stat2/Ncoa7/Pnpt1/Irf1/Trim25/Cnp/Ifi35/Dhx58/Lgals3bp/Cmpk2/Psma3/Ifi27/Rsad2/Wars/Gmpr/Psme1/Irf9/Lpar6/Epsti1/Elf1/Psme2/Ly6e/Parp9/Cd47/Mx2/Parp14/Cmtr1/Tap1/Psmb8/H2-D1/H2-Q2/H2-Q7/H2-Q10/Trim26/H2-M3/Psmb9/H2-T23/Eif2ak2/Cd74/Batf2/Ifit2/Ifit3/Slc25a28/Ube2l6/B2m/Procr/Ogfr/Nmi/Ifih1/Helz2/Adar/Txnip/Gbp3/Gbp2/Il7/Mov10/Csf1/Ifi44/Tdrd7/Ripk2/Trim14/Isg15/Nub1/Lap3/Oasl1/Cx…	Ace/Acrbp/Acrv1/Actl7b/Adad1/Adam2/Adcyap1/Agfg1/Akap4/Alox15/Arl4a/Art3/Aurka/Braf/Bub1/Camk4/Ccna1/Ccnb2/Cct6b/Cdk1/Cdkn3/Cftr/Chfr/Chrm4/Clgn/Clpb/Clvs1/Cnih2/Coil/Crisp2/Csnk2a2/Cst8/Dbf4/Dcc/Ddx25/Ddx4/Dmc1/Dmrt1/Dnajb8/Dpep3/Elovl3/Ezh2/Gad1/Gapdhs/Gfi1/Gmcl1/Gpr182/Grm8/Gsg1/Gstm5/Hba-x/H1f6/Hoxb1/Hspa1l/Hspa2/Hspa4l/Htr5a/Ide/Ift88/Il12rb2/Il13ra2/Ip6k1/Jam3/Kif2c/Ldhc/Lpin1/Map7/Mast2/Me…	0.698925
12	HALLMARK_EPITHELIAL_MESENCHYMAL_TRANSITION	HALLMARK_EPITHELIAL_MESENCHYMAL_TRANSITION	HALLMARK_EPITHELIAL_MESENCHYMAL_TRANSITION	169	-0.414187	-1.60107	0.00241255	0.0100523	0.00529067	2944	tags=28%, list=16%, signal=24%	107528/17387/16774/18383/21826/70350/22240/14102/12827/330122/17701/14089/102857/22352/192176/16398/16416/18822/12847/104009/12832/21859/12505/234407/22341/24051/12332/18793/21825/16402/17873/20254/52118/21838/12826/14118/18787/11852/21817/21929/16193/22329/73690/20310/16476/20377/14609/14579	169	Magee1/Mmp14/Lama3/Tnfrsf11b/Thbs2/Basp1/Dpysl3/Fas/Col4a2/Cxcl3/Msx1/Fap/Slc6a8/Vim/Flna/Itga2/Itgb3/Plod1/Copa/Qsox1/Col5a2/Timp3/Cd44/Colgalt1/Vegfc/Sgcb/Capg/Plaur/Thbs1/Itga5/Gadd45b/Scg2/Pvr/Thy1/Col4a1/Fbn1/Serpine1/Rhob/Tgm2/Tnfaip3/Il6/Vcam1/Glipr1/Cxcl2/Jun/Sfrp1/Gja1/Gem	48	Dst/Igfbp2/Gpc1/Fmod/Copa/Col5a2/Fn1/Scg2/Serpine2/Col6a3/Lamc2/Lamc1/Qsox1/Prrx1/Rgs4/Gja1/Fstl3/Gadd45b/Timp3/Dcn/Lum/Tnfaip3/Lama2/Col6a2/Glipr1/Lrp1/Slit3/Pmp22/Col1a1/Igfbp4/Itgb3/Igfbp3/Sgcd/Pdlim4/Sparc/Sdc1/Rhob/Id2/Fbln5/Inhba/Cap2/Ecm2/Tgfbi/Spock1/Gas1/Vcan/Itga2/Nid2/Wnt5a/Mmp14/Loxl2/Fermt2/Bmp1/Dab2/Matn2/Lgals1/Fbln1/Basp1/Tnfrsf11b/Sntb1/Itga5/Snai2/Itgb5/Mylk/Fstl1/Abi3bp/Lrrc15/…	Ace/Acrbp/Acrv1/Actl7b/Adad1/Adam2/Adcyap1/Agfg1/Akap4/Alox15/Arl4a/Art3/Aurka/Braf/Bub1/Camk4/Ccna1/Ccnb2/Cct6b/Cdk1/Cdkn3/Cftr/Chfr/Chrm4/Clgn/Clpb/Clvs1/Cnih2/Coil/Crisp2/Csnk2a2/Cst8/Dbf4/Dcc/Ddx25/Ddx4/Dmc1/Dmrt1/Dnajb8/Dpep3/Elovl3/Ezh2/Gad1/Gapdhs/Gfi1/Gmcl1/Gpr182/Grm8/Gsg1/Gstm5/Hba-x/H1f6/Hoxb1/Hspa1l/Hspa2/Hspa4l/Htr5a/Ide/Ift88/Il12rb2/Il13ra2/Ip6k1/Jam3/Kif2c/Ldhc/Lpin1/Map7/Mast2/Me…	0.284024
13	HALLMARK_P53_PATHWAY	HALLMARK_P53_PATHWAY	HALLMARK_P53_PATHWAY	187	-0.405256	-1.59152	0.00358852	0.0134953	0.00710278	2414	tags=26%, list=13%, signal=23%	14102/74747/22337/17988/16878/108100/22059/12444/53619/50754/15368/21802/65972/76884/15937/70930/12450/16324/71712/17246/12575/20620/216049/15200/74012/12018/68048/16175/19730/12445/76281/15939/105501/18415/217344/12362/19124/14281/67623/27280/11910/16476/17119/11783/12227/21354/231712/67776	187	Fas/Ddit4/Vdr/Ndrg1/Lif/Baiap2/Trp53/Ccnd2/Blcap/Fbxw7/Hmox1/Tgfa/Ifi30/Cyfip2/Ier3/Nol8/Ccng1/Inhbb/Dram1/Mdm2/Cdkn1a/Plk2/Zfp365/Hbegf/Rap2b/Bak1/Aen/Il1a/Ralgds/Ccnd3/Tax1bp3/Ier5/Abhd4/Hspa4l/Rhbdf2/Casp1/Procr/Fos/Tm7sf3/Phlda3/Atf3/Jun/Mxd1/Apaf1/Btg2/Tap1/Trafd1/Vwa5a	48	Ercc5/Phlda3/Rgs16/Slc19a2/Ptpn14/Inhbb/Steap3/Btg2/Ier5/Coq8a/Ephx1/Atf3/Perp/Sesn1/Btg1/Ddit3/Gls2/Rps12/Tpd52l1/Foxo3/Ddit4/Zfp365/Mknk2/Dram1/Apaf1/Mdm2/Dgka/Lif/Upp1/Rack1/Hint1/Gm2a/Trp53/Tax1bp3/Cdk5r1/Ppm1d/Tob1/Hexim1/Itgb4/Sphk1/Baiap2/Tcn2/Ccng1/Cyfip2/Alox8/Traf4/Rad51c/Pitpnc1/Fdxr/Rhbdf2/Dcxr/Sdc1/Fos/Ccnk/Gpx2/Zfp36l1/Ninj1/Nol8/Ankra2/Plk2/F2r/Cgrrf1/Abhd4/Kif13b/Tsc22d1/Rb1/Nudt1…	Ace/Acrbp/Acrv1/Actl7b/Adad1/Adam2/Adcyap1/Agfg1/Akap4/Alox15/Arl4a/Art3/Aurka/Braf/Bub1/Camk4/Ccna1/Ccnb2/Cct6b/Cdk1/Cdkn3/Cftr/Chfr/Chrm4/Clgn/Clpb/Clvs1/Cnih2/Coil/Crisp2/Csnk2a2/Cst8/Dbf4/Dcc/Ddx25/Ddx4/Dmc1/Dmrt1/Dnajb8/Dpep3/Elovl3/Ezh2/Gad1/Gapdhs/Gfi1/Gmcl1/Gpr182/Grm8/Gsg1/Gstm5/Hba-x/H1f6/Hoxb1/Hspa1l/Hspa2/Hspa4l/Htr5a/Ide/Ift88/Il12rb2/Il13ra2/Ip6k1/Jam3/Kif2c/Ldhc/Lpin1/Map7/Mast2/Me…	0.256684
14	HALLMARK_PEROXISOME	HALLMARK_PEROXISOME	HALLMARK_PEROXISOME	96	0.521594	2.20042	0.00381679	0.0134953	0.00710278	3928	tags=50%, list=21%, signal=40%	23986/13370/20655/20348/110959/15926/11668/101502/73836/15356/18171/13016/12785/11739/56690/76524/319554/110196/76263/231396/17252/51798/56273/56752/243085/235674/114664/18670/19299/26458/170789/56185/74754/16413/13850/12359/76267/50790/14081/269951/18671/26874/112417/67442/68801/433256/15461/12401	96	Eci2/Dio1/Sod1/Sema3c/Nudt19/Idh1/Aldh1a1/Hsd3b7/Slc35b2/Hmgcl/Nr1i2/Ctbp1/Cnbp/Slc25a4/Mlycd/Cln6/Idi1/Fdps/Gstk1/Ugt2b36/Rdh11/Ech1/Pex14/Aldh9a1/Ugt2b35/Acaa1b/Hsd17b11/Abcb4/Abcd3/Slc27a2/Acot8/Hao2/Dhcr24/Itgb1bp1/Ephx2/Cat/Fads1/Acsl4/Acsl1/Idh2/Abcb1a/Abcd2/Ugt2b37/Retsat/Elovl5/Acsl5/Hras/Serpina6	48	Aldh9a1/Rxrg/Idh1/Vps4b/Dlg4/Pex13/Top2a/Slc25a19/Acox1/Itgb1bp1/Esr2/Rdh11/Serpina6/Idi1/Eci2/Atxn1/Cdk7/Ephx2/Tspo/Pabpc1/Slc25a17/Abcd2/Sod1/Abcc5/Ehhadh/Nr1i2/Sod2/Slc35b2/Pex6/Msh2/Ttr/Ercc3/Hsd17b4/Isoc1/Fads1/Aldh1a1/Acsl5/Prdx5/Ide/Slc27a2/Cacna1b/Crat/Cat/Slc23a2/Acot8/Bcl10/Pex2/Fdps/Hao2/Abcd3/Dhcr24/Prdx1/Hmgcl/Dhrs3/Dio1/Scp2/Ctps/Pex14/Abcb1a/Abcb4/Sema3c/Ywhah/Ugt2b35/Fis1/Ctbp1/Ug…	Ace/Acrbp/Acrv1/Actl7b/Adad1/Adam2/Adcyap1/Agfg1/Akap4/Alox15/Arl4a/Art3/Aurka/Braf/Bub1/Camk4/Ccna1/Ccnb2/Cct6b/Cdk1/Cdkn3/Cftr/Chfr/Chrm4/Clgn/Clpb/Clvs1/Cnih2/Coil/Crisp2/Csnk2a2/Cst8/Dbf4/Dcc/Ddx25/Ddx4/Dmc1/Dmrt1/Dnajb8/Dpep3/Elovl3/Ezh2/Gad1/Gapdhs/Gfi1/Gmcl1/Gpr182/Grm8/Gsg1/Gstm5/Hba-x/H1f6/Hoxb1/Hspa1l/Hspa2/Hspa4l/Htr5a/Ide/Ift88/Il12rb2/Il13ra2/Ip6k1/Jam3/Kif2c/Ldhc/Lpin1/Map7/Mast2/Me…	0.5
15	HALLMARK_BILE_ACID_METABOLISM	HALLMARK_BILE_ACID_METABOLISM	HALLMARK_BILE_ACID_METABOLISM	108	0.574563	2.47252	0.00404858	0.0134953	0.00710278	4791	tags=70%, list=26%, signal=53%	217265/13370/20655/67452/14630/15926/223920/18634/11668/212503/101502/19301/73836/18171/19659/11806/56690/217262/56794/319554/20522/67993/20186/64008/69129/76263/67470/76184/74043/56752/15494/27410/16596/170442/14711/114664/208665/13124/19299/26458/14149/18400/13122/15496/56473/28250/74754/19193/104086/13850/56362/19298/12359/76267/14081/16922/269951/16890/26874/67442/433256/18145/111175/12401/11…	108	Abca5/Dio1/Sod1/Pnpla8/Gclm/Idh1/Soat2/Pex7/Aldh1a1/Paox/Hsd3b7/Pxmp2/Slc35b2/Nr1i2/Rbp1/Apoa1/Mlycd/Abca9/Hacl1/Idi1/Slc23a1/Nudt12/Nr1h4/Aqp9/Pex11g/Gstk1/Abcg8/Abca6/Pex26/Aldh9a1/Hsd3b3/Abca3/Klf1/Bbox1/Gnmt/Hsd17b11/Akr1d1/Cyp8b1/Abcd3/Slc27a2/Fdxr/Slc22a18/Cyp7a1/Hsd3b5/Fads2/Slco1a4/Dhcr24/Pipox/Cyp27a1/Ephx2/Sult1b1/Pex19/Cat/Fads1/Acsl1/Phyh/Idh2/Lipe/Abcd2/Retsat/Acsl5/Npc1/Pecr/Serpina…	76	Efhc1/Cyp27a1/Agxt/Aldh9a1/Rxrg/Pex19/Idh1/Pecr/Aldh8a1/Pex7/Nr1h4/Hsd17b6/Pex13/Pipox/Pex12/Abca8b/Abca9/Abca6/Abca5/Fdxr/Pnpla8/Cyp46a1/Serpina6/Idi1/Bmp6/Atxn1/Hacl1/Ephx2/Amacr/Pfkm/Soat2/Abcd2/Sod1/Nr1i2/Abca3/Cyp39a1/Slc35b2/Pex6/Abcg8/Slc29a1/Gnmt/Nudt12/Ttr/Hsd17b4/Isoc1/Npc1/Slc23a1/Fads1/Aldh1a1/Acsl5/Prdx5/Fads2/Ch25h/Phyh/Abca2/Rxra/Pex16/Slc27a2/Optn/Cat/Bbox1/Slc23a2/Hao1/Abca4/Gclm…	Ace/Acrbp/Acrv1/Actl7b/Adad1/Adam2/Adcyap1/Agfg1/Akap4/Alox15/Arl4a/Art3/Aurka/Braf/Bub1/Camk4/Ccna1/Ccnb2/Cct6b/Cdk1/Cdkn3/Cftr/Chfr/Chrm4/Clgn/Clpb/Clvs1/Cnih2/Coil/Crisp2/Csnk2a2/Cst8/Dbf4/Dcc/Ddx25/Ddx4/Dmc1/Dmrt1/Dnajb8/Dpep3/Elovl3/Ezh2/Gad1/Gapdhs/Gfi1/Gmcl1/Gpr182/Grm8/Gsg1/Gstm5/Hba-x/H1f6/Hoxb1/Hspa1l/Hspa2/Hspa4l/Htr5a/Ide/Ift88/Il12rb2/Il13ra2/Ip6k1/Jam3/Kif2c/Ldhc/Lpin1/Map7/Mast2/Me…	0.703704
16	HALLMARK_FATTY_ACID_METABOLISM	HALLMARK_FATTY_ACID_METABOLISM	HALLMARK_FATTY_ACID_METABOLISM	146	0.583737	2.6349	0.00518135	0.0161917	0.00852195	3631	tags=59%, list=19%, signal=48%	68263/23986/16852/208715/56451/13177/18194/15490/15926/11364/20216/14080/11668/66925/66052/227095/15356/72479/56690/11409/18207/67460/14555/23945/11992/270076/319554/17319/12972/170718/14874/17436/57436/20916/52538/17252/17025/51798/56752/13808/15929/15159/13180/171210/70335/231086/93747/235674/17001/13076/19013/15107/114664/18597/22275/68021/12892/21743/11370/51788/52683/170789/73724/56185/67956…	146	Pdhb/Eci2/Lgals1/Hmgcs1/Suclg1/Eci1/Nsdhl/Hsd17b7/Idh1/Acadm/Acsm3/Fabp1/Aldh1a1/Sdhd/Sdhc/Hibch/Hmgcl/Hsdl2/Mlycd/Acads/Nthl1/Decr1/Gpd1/Mgll/Auh/Gcdh/Idi1/Mif/Cryz/Idh3b/Gstz1/Me1/Gabarapl1/Sucla2/Acaa2/Rdh11/Alad/Ech1/Aldh9a1/Eno3/Idh3g/Hccs/Pcbd1/Acot2/Reep6/Hadhb/Echs1/Acaa1b/Ltc4s/Cyp1a1/Ppara/Hadh/Hsd17b11/Pdha1/Urod/Bphl/Cpox/Inmt/Acadvl/H2afz/Ncaph2/Acot8/Mcee/Hao2/Kmt5a/Dhcr24/Cyp4a31/C…	86	Hibch/D2hgdh/Glul/Aldh9a1/Idh1/Acadl/Prdx6/Fmo1/Hsd17b7/Sdhc/Fh1/Ephx1/G0s2/Vnn1/Pcbd1/Reep6/Serinc1/Mif/Eno3/Mdh1/Ltc4s/Slc22a5/Aldh3a2/Acadvl/Acox1/Fasn/Odc1/Acot2/Acot3/Dlst/Gstz1/Dld/Rdh11/Hsp90aa1/Idi1/Bphl/Hmgcs1/Eci2/Auh/Sdha/Ptprg/Apex1/Psme1/Sucla2/Pdhb/Lgals1/Adsl/Aco2/Ppara/Ncaph2/Gpd1/Ccdc58/Cpox/Cbr1/Cbr3/Ehhadh/Eci1/Nthl1/Acat3/Hsd17b4/Acaa2/Cpt1a/Aldh1a1/Acsl5/Gpd2/Ube2l6/Blvra/Trp…	Ace/Acrbp/Acrv1/Actl7b/Adad1/Adam2/Adcyap1/Agfg1/Akap4/Alox15/Arl4a/Art3/Aurka/Braf/Bub1/Camk4/Ccna1/Ccnb2/Cct6b/Cdk1/Cdkn3/Cftr/Chfr/Chrm4/Clgn/Clpb/Clvs1/Cnih2/Coil/Crisp2/Csnk2a2/Cst8/Dbf4/Dcc/Ddx25/Ddx4/Dmc1/Dmrt1/Dnajb8/Dpep3/Elovl3/Ezh2/Gad1/Gapdhs/Gfi1/Gmcl1/Gpr182/Grm8/Gsg1/Gstm5/Hba-x/H1f6/Hoxb1/Hspa1l/Hspa2/Hspa4l/Htr5a/Ide/Ift88/Il12rb2/Il13ra2/Ip6k1/Jam3/Kif2c/Ldhc/Lpin1/Map7/Mast2/Me…	0.589041
17	HALLMARK_ADIPOGENESIS	HALLMARK_ADIPOGENESIS	HALLMARK_ADIPOGENESIS	189	0.461494	2.13895	0.00595238	0.0166334	0.00875442	3891	tags=48%, list=21%, signal=39%	16651/12580/20655/19376/12868/12861/56451/12675/70316/103172/67834/15926/66445/67914/11364/12039/28080/22245/170439/66052/227095/13358/13197/110826/66594/11409/22340/20509/68202/68349/67460/23945/69574/67680/27376/26379/74610/27395/11757/17436/110391/11512/52538/51798/56428/56273/330064/22272/13202/15929/18606/11836/70335/93747/29864/102247/17001/15107/66152/18569/18984/66916/11600/625249/67247/2…	189	Sspn/Cdkn2c/Sod1/Rab34/Cox8a/Cox6a1/Suclg1/Chuk/Ndufab1/Chchd10/Idh3a/Idh1/Cyc1/Coq9/Acadm/Bckdha/Atp5o/Uck1/Elovl6/Sdhc/Hibch/Slc25a1/Gadd45a/Etfb/Uqcr11/Acads/Vegfb/Slc19a1/Ndufa5/Ndufs3/Decr1/Mgll/Cmbl/Sdhb/Slc25a10/Esrra/Abcb8/Mrpl15/Prdx3/Me1/Qdpr/Adcy6/Acaa2/Ech1/Mtch2/Pex14/Slc5a6/Uqcrq/Ddt/Idh3g/Enpp2/Araf/Reep6/Echs1/Rnf11/Gpat4/Ltc4s/Hadh/Uqcr10/Pdcd4/Por/Ndufb7/Angpt1/Gpx4/Marc2/Slc27a…	91	Hibch/Ppp1r15b/Mrpl15/Nabp1/Idh1/Acadl/Mgst3/Sdhc/Marc2/Ifngr1/Lama4/Sowahc/Chchd10/Slc19a1/Gpx4/Reep6/Baz2a/Cs/Itga7/Ddt/Pfkl/Agpat3/Uqcr11/Esyt1/Gpx3/Dhrs7b/Rab34/Tob1/Stat5a/Nmt1/Slc25a10/Uqcr10/Ltc4s/Uqcrq/Pemt/Acly/Acox1/Gphn/Pqlc3/Dld/Arl4a/Dnajb9/Dhrs7/Rreb1/Ubqln1/Nkiras1/Ghitm/Ephx2/Dnajc15/Lifr/Cmbl/Cyc1/Aco2/Samm50/Pim3/Angpt1/Enpp2/Dgat1/Tst/Adcy6/Mylk/Gbe1/Sod1/Mrap/Itsn1/Slc25a1/Bcl…	Ace/Acrbp/Acrv1/Actl7b/Adad1/Adam2/Adcyap1/Agfg1/Akap4/Alox15/Arl4a/Art3/Aurka/Braf/Bub1/Camk4/Ccna1/Ccnb2/Cct6b/Cdk1/Cdkn3/Cftr/Chfr/Chrm4/Clgn/Clpb/Clvs1/Cnih2/Coil/Crisp2/Csnk2a2/Cst8/Dbf4/Dcc/Ddx25/Ddx4/Dmc1/Dmrt1/Dnajb8/Dpep3/Elovl3/Ezh2/Gad1/Gapdhs/Gfi1/Gmcl1/Gpr182/Grm8/Gsg1/Gstm5/Hba-x/H1f6/Hoxb1/Hspa1l/Hspa2/Hspa4l/Htr5a/Ide/Ift88/Il12rb2/Il13ra2/Ip6k1/Jam3/Kif2c/Ldhc/Lpin1/Map7/Mast2/Me…	0.481481
18	HALLMARK_OXIDATIVE_PHOSPHORYLATION	HALLMARK_OXIDATIVE_PHOSPHORYLATION	HALLMARK_OXIDATIVE_PHOSPHORYLATION	194	0.600184	2.80726	0.00598802	0.0166334	0.00875442	3468	tags=59%, list=19%, signal=49%	94065/68263/12858/75406/226646/228033/66885/66046/12868/12861/56451/13177/11951/67530/70316/67834/15926/66445/11364/66043/12034/66525/66694/110842/28185/66377/12039/67003/28080/55951/66925/66052/57279/109672/17995/14148/11949/30056/11739/68197/110826/66594/68202/68349/67460/18674/11957/230075/67680/67130/170718/66108/54405/66495/12859/110446/27395/12864/225887/110323/20463/11757/12867/30055/71679…	194	Mrpl34/Pdhb/Cox5a/Ndufs7/Ndufs2/Atp5g3/Acadsb/Ndufb5/Cox8a/Cox6a1/Suclg1/Eci1/Atp5g1/Uqcrb/Ndufab1/Idh3a/Idh1/Cyc1/Acadm/Atp5d/Phb2/Timm50/Uqcrfs1/Etfa/Tomm70a/Ndufc1/Bckdha/Uqcrc2/Atp5o/Mpc1/Sdhd/Sdhc/Slc25a20/Cyb5a/Ndufv1/Fdx1/Atp5c1/Timm9/Slc25a4/Ndufc2/Etfb/Uqcr11/Ndufa5/Ndufs3/Decr1/Slc25a3/Atp5j/Ndufb6/Sdhb/Ndufa6/Idh3b/Ndufa9/Ndufa1/Ndufb3/Cox5b/Acat1/Mrpl15/Cox6c/Ndufs8/Cox6b1/Cox7a2l/Prd…	115	Atp6v1h/Cox5b/Ndufb3/Mrpl15/Ndufs1/Idh1/Timm17a/Atp1b1/Mgst3/Sdhc/Ndufs2/Fh1/Gpx4/Atp5d/Ndufs7/Atp5b/Cs/Supv3l1/Uqcr11/Timm13/Slc25a3/Ogdh/Vdac1/Rhot1/Cox11/Uqcr10/Mdh1/Uqcrq/Cox10/Acadvl/Slc25a11/Atp5g1/Atp5h/Dlst/Dld/Timm9/Atp6v1d/Aldh6a1/Nqo2/Uqcrfs1/Isca1/Uqcrb/Mtrr/Ndufs6/Sdha/Cox7c/Ndufs4/Mrps30/Nnt/Vdac2/Glud1/Oxa1l/Sucla2/Mtrf1/Pdhb/Atp6v1c1/Cyc1/Polr2f/Tomm22/Aco2/Cox6c/Ndufa6/Cyb5r3/Atp…	Ace/Acrbp/Acrv1/Actl7b/Adad1/Adam2/Adcyap1/Agfg1/Akap4/Alox15/Arl4a/Art3/Aurka/Braf/Bub1/Camk4/Ccna1/Ccnb2/Cct6b/Cdk1/Cdkn3/Cftr/Chfr/Chrm4/Clgn/Clpb/Clvs1/Cnih2/Coil/Crisp2/Csnk2a2/Cst8/Dbf4/Dcc/Ddx25/Ddx4/Dmc1/Dmrt1/Dnajb8/Dpep3/Elovl3/Ezh2/Gad1/Gapdhs/Gfi1/Gmcl1/Gpr182/Grm8/Gsg1/Gstm5/Hba-x/H1f6/Hoxb1/Hspa1l/Hspa2/Hspa4l/Htr5a/Ide/Ift88/Il12rb2/Il13ra2/Ip6k1/Jam3/Kif2c/Ldhc/Lpin1/Map7/Mast2/Me…	0.592784
19	HALLMARK_APICAL_JUNCTION	HALLMARK_APICAL_JUNCTION	HALLMARK_APICAL_JUNCTION	167	-0.393447	-1.51728	0.00852619	0.0224373	0.0118091	2865	tags=25%, list=15%, signal=21%	16774/68794/20130/18383/69192/18015/11790/22629/56191/14678/69165/108100/68810/16398/98053/218397/216856/17395/105827/19354/19261/22323/11461/23880/14083/21838/11465/14118/14026/22029/60533/20392/20963/15894/17698/23797/22329/20336/19264/12331/12524	167	Lama3/Flnc/Rras/Tnfrsf11b/Dhx16/Nf1/Speg/Ywhah/Tro/Gnai2/Cd209b/Baiap2/Nexn/Itga2/Gtf2f1/Rasa1/Nlgn2/Mmp9/Amigo2/Rac2/Sirpa/Vasp/Actb/Fyb/Ptk2/Thy1/Actg1/Fbn1/Evl/Traf1/Cd274/Sgce/Syk/Icam1/Msn/Akt3/Vcam1/Exoc4/Ptprc/Cap1/Cd86	41	Adam23/Arpc2/Speg/Nectin4/Lamb3/Cd34/Irs1/Nfasc/Ptprc/Lamc2/Mpzl1/Akt3/Epb41l2/Cnn2/Amh/Gamt/Egfr/Myh10/Cldn7/Nf1/Grb7/Tubg1/Wnk4/Itgb4/Baiap2/Nf2/Adra1b/Alox8/Nlgn2/Pfn1/Itga3/Jup/Icam2/Pecam1/Actg1/Mpp5/Evl/Actn1/Syk/Tgfbi/Rasa1/Vcan/Itga2/Vcl/Sorbs3/Bmp1/Fyb/Tnfrsf11b/Ptk2/Myh9/Rac2/Mapk11/Amigo2/Lima1/Cldn5/Dlg1/Cd86/Nectin3/Adamts5/Cldn8/Cldn14/Pkd1/Mapk14/Mapk13/Dhx16/Crb3/Nrtn/Gtf2f1/Myl12…	Ace/Acrbp/Acrv1/Actl7b/Adad1/Adam2/Adcyap1/Agfg1/Akap4/Alox15/Arl4a/Art3/Aurka/Braf/Bub1/Camk4/Ccna1/Ccnb2/Cct6b/Cdk1/Cdkn3/Cftr/Chfr/Chrm4/Clgn/Clpb/Clvs1/Cnih2/Coil/Crisp2/Csnk2a2/Cst8/Dbf4/Dcc/Ddx25/Ddx4/Dmc1/Dmrt1/Dnajb8/Dpep3/Elovl3/Ezh2/Gad1/Gapdhs/Gfi1/Gmcl1/Gpr182/Grm8/Gsg1/Gstm5/Hba-x/H1f6/Hoxb1/Hspa1l/Hspa2/Hspa4l/Htr5a/Ide/Ift88/Il12rb2/Il13ra2/Ip6k1/Jam3/Kif2c/Ldhc/Lpin1/Map7/Mast2/Me…	0.245509
20	HALLMARK_MITOTIC_SPINDLE	HALLMARK_MITOTIC_SPINDLE	HALLMARK_MITOTIC_SPINDLE	197	-0.374513	-1.47149	0.0108173	0.0270433	0.0142333	5764	tags=41%, list=31%, signal=28%	226407/26934/19687/13043/70799/71819/24061/74470/17974/20742/110279/12235/269713/22145/233406/214444/71774/76707/110380/101497/76932/77579/74237/192786/16443/18003/13424/60595/22330/56430/17886/19765/56705/17973/227800/72333/75786/108903/17118/18015/217232/12442/104027/13589/18536/16798/192662/56349/16569/192176/71704/23924/223254/12345/104252/16573/17318/233276/16800/66615/218397/17925/11308/687…	197	Rab3gap1/Racgap1/Rfc1/Cttn/Cep192/Kif23/Smc1a/Cep72/Nck2/Sptbn1/Bcr/Bub1/Clip2/Tuba4a/Prc1/Cdk5rap2/Shroom1/Clasp1/Shroom2/Plekhg2/Arfip2/Myh10/Tubgcp2/Rapgef6/Itsn1/Nedd9/Dync1h1/Actn4/Vcl/Clip1/Myh9/Ralbp1/Ranbp9/Nck1/Rabgap1/Palld/Ckap5/Tbcd/Marcks/Nf1/Cdc27/Ccnb2/Synpo/Mapre1/Pcm1/Lats1/Arhgdia/Net1/Kif3b/Flna/Arhgef3/Katna1/Farp1/Capzb/Cdc42ep2/Kif5b/Mid1/Tubgcp5/Arhgef2/Atg4b/Rasa1/Myo9b/Ab…	80	Dst/Nck2/Atg4b/Clasp1/Rab3gap1/Arl8a/Kifap3/Cdc42bpa/Nek2/Arfgef1/Als2/Tuba4a/Rasal2/Cenpf/Lats1/Katna1/Epb41l2/Wasf1/Bcr/Fgd6/Fbxo5/Marcks/Cdk1/Pcnt/Ccdc88a/Shroom1/Rapgef6/Llgl1/Myh10/Ywhae/Ssh2/Nf1/Tubd1/Sept9/Birc5/Tbcd/Sptbn1/Dock2/Cntrob/Pafah1b1/Gemin4/Abr/Dynll2/Top2a/Arhgap27/Cdc27/Cdc42ep4/Cep131/Arhgdia/Csnk1d/Kif3c/Dock4/Arhgap5/Arf6/Dync1h1/Klc1/Rapgef5/Nin/Net1/Nedd9/Ranbp9/Cep72/Ra…	Ace/Acrbp/Acrv1/Actl7b/Adad1/Adam2/Adcyap1/Agfg1/Akap4/Alox15/Arl4a/Art3/Aurka/Braf/Bub1/Camk4/Ccna1/Ccnb2/Cct6b/Cdk1/Cdkn3/Cftr/Chfr/Chrm4/Clgn/Clpb/Clvs1/Cnih2/Coil/Crisp2/Csnk2a2/Cst8/Dbf4/Dcc/Ddx25/Ddx4/Dmc1/Dmrt1/Dnajb8/Dpep3/Elovl3/Ezh2/Gad1/Gapdhs/Gfi1/Gmcl1/Gpr182/Grm8/Gsg1/Gstm5/Hba-x/H1f6/Hoxb1/Hspa1l/Hspa2/Hspa4l/Htr5a/Ide/Ift88/Il12rb2/Il13ra2/Ip6k1/Jam3/Kif2c/Ldhc/Lpin1/Map7/Mast2/Me…	0.406091
21	HALLMARK_HYPOXIA	HALLMARK_HYPOXIA	HALLMARK_HYPOXIA	178	-0.361557	-1.4088	0.0180505	0.0429775	0.0226197	3695	tags=31%, list=20%, signal=25%	14735/12870/18030/104263/236900/83814/13198/110611/14284/20970/11977/18654/19252/16006/12452/22695/74747/17988/26401/11520/50527/14538/21809/15368/15937/99929/11535/170768/108767/107817/231507/11674/12575/15275/18793/12767/60406/170750/18451/23849/20525/57444/18787/53374/66681/15277/21817/21929/14042/14281/16193/11910/83397/21366/16476/56421	178	Gpc4/Cp/Nfil3/Kdm3a/Pdk3/Nedd4l/Ddit3/Hdlbp/Fosl2/Sdc3/Atp7a/Pgf/Dusp1/Igfbp1/Ccng2/Zfp36/Ddit4/Ndrg1/Map3k1/Plin2/Ero1l/Gcnt2/Tgfb3/Hmox1/Ier3/Tiparp/Adm/Pfkfb3/Pnrc1/Jmjd6/Plac8/Aldoa/Cdkn1a/Hk1/Plaur/Cxcr4/Sap30/Xpnpep1/P4ha1/Klf6/Slc2a1/Isg20/Serpine1/Chst3/Pgm1/Hk2/Tgm2/Tnfaip3/Ext1/Fos/Il6/Atf3/Akap12/Slc6a6/Jun/Pfkp	56	Ankzf1/Ackr3/Gpc1/Klf7/Hdlbp/Pam/Bcl2/Cxcr4/Ppfia4/Pkp1/Atf3/Akap12/Cited2/P4ha1/Ilvbl/Btg1/Dcn/Csrp2/Ddit3/Tnfaip3/Foxo3/Ddit4/Chst3/Hk1/Mif/Pfkl/Kif5a/Igfbp1/Egfr/P4ha2/Adora2b/Eno3/Aldoc/Gaa/Pgam2/Gck/Igfbp3/Ugp2/Stc2/Wsb1/Prkca/Galk1/Jmjd6/Fos/Pgf/Tgfb3/Klf6/Gcnt2/Tgfbi/Glrx/Pfkp/Nfil3/Fbp1/Map3k1/Ndst2/Ero1l/Bnip3l/Sdc2/Maff/Kdelr3/Ext1/Ndrg1/Myh9/Pdgfb/Klhl24/Gbe1/Slc25a1/Fam162a/Tmem45a/Cd…	Ace/Acrbp/Acrv1/Actl7b/Adad1/Adam2/Adcyap1/Agfg1/Akap4/Alox15/Arl4a/Art3/Aurka/Braf/Bub1/Camk4/Ccna1/Ccnb2/Cct6b/Cdk1/Cdkn3/Cftr/Chfr/Chrm4/Clgn/Clpb/Clvs1/Cnih2/Coil/Crisp2/Csnk2a2/Cst8/Dbf4/Dcc/Ddx25/Ddx4/Dmc1/Dmrt1/Dnajb8/Dpep3/Elovl3/Ezh2/Gad1/Gapdhs/Gfi1/Gmcl1/Gpr182/Grm8/Gsg1/Gstm5/Hba-x/H1f6/Hoxb1/Hspa1l/Hspa2/Hspa4l/Htr5a/Ide/Ift88/Il12rb2/Il13ra2/Ip6k1/Jam3/Kif2c/Ldhc/Lpin1/Map7/Mast2/Me…	0.314607
22	HALLMARK_UNFOLDED_PROTEIN_RESPONSE	HALLMARK_UNFOLDED_PROTEIN_RESPONSE	HALLMARK_UNFOLDED_PROTEIN_RESPONSE	110	-0.398265	-1.44231	0.0237467	0.0539698	0.0284051	3068	tags=44%, list=16%, signal=37%	67398/20416/22433/218693/13666/75901/14828/52808/226641/110960/192170/55963/22642/78943/22393/70769/69162/53621/16006/12282/27966/71853/74747/50912/233908/67134/12317/50527/58233/22151/77591/74322/234699/231452/16573/228998/50911/75416/22631/18044/218343/66482/72599/667373/11910/29810/20293/70640	110	Srpr/Shc1/Xbp1/Paip1/Eif2ak3/Dcp1a/Hspa5/Tspyl2/Atf6/Tars/Eif4a3/Slc1a4/Zbtb17/Ern1/Wfs1/Nolc1/Sec31a/Cnot4/Igfbp1/Hyou1/Rrp9/Pdia6/Ddit4/Exosc10/Fus/Nop56/Calr/Ero1l/Dnaja4/Tubb2a/Ddx10/Cxxc1/Edc4/Sdad1/Kif5b/Arfgap1/Exosc9/Nop14/Ywhaz/Nfya/Ttc37/Exoc2/Pdia5/Ifit1bl1/Atf3/Bag3/Ccl12/Dcp2	48	Nabp1/Atf6/Atf3/Eef2/Ddit4/Nfyb/Cnot2/Xpot/Xbp1/Igfbp1/Nhp2/Ccl12/Slc1a4/Stc2/Npm1/Cnot6/Eif4a1/Gemin4/Gosr2/Ern1/Wipi1/Eif4a3/Pdia6/Eif2s1/Dnajb9/Iars/Ttc37/Paip1/Exoc2/Tubb2a/Ssr1/Slc30a5/Dcp1a/Dnajc3/Spcs1/Ero1l/Exosc4/Kdelr3/Atf4/Tars/Ywhaz/Eif4g1/Eif4a2/Parn/Pdia5/Vegfa/Nfya/Khsrp/Dcp2/Rps14/Cxxc1/Kif5b/Hspa9/Yif1a/Nolc1/Banf1/Psat1/Ifit1bl1/Aldh18a1/Exosc1/Exosc2/Hspa5/Chac1/Nop56/Cebpb/Arf…	Ace/Acrbp/Acrv1/Actl7b/Adad1/Adam2/Adcyap1/Agfg1/Akap4/Alox15/Arl4a/Art3/Aurka/Braf/Bub1/Camk4/Ccna1/Ccnb2/Cct6b/Cdk1/Cdkn3/Cftr/Chfr/Chrm4/Clgn/Clpb/Clvs1/Cnih2/Coil/Crisp2/Csnk2a2/Cst8/Dbf4/Dcc/Ddx25/Ddx4/Dmc1/Dmrt1/Dnajb8/Dpep3/Elovl3/Ezh2/Gad1/Gapdhs/Gfi1/Gmcl1/Gpr182/Grm8/Gsg1/Gstm5/Hba-x/H1f6/Hoxb1/Hspa1l/Hspa2/Hspa4l/Htr5a/Ide/Ift88/Il12rb2/Il13ra2/Ip6k1/Jam3/Kif2c/Ldhc/Lpin1/Map7/Mast2/Me…	0.436364
23	HALLMARK_APICAL_SURFACE	HALLMARK_APICAL_SURFACE	HALLMARK_APICAL_SURFACE	34	-0.498379	-1.50222	0.0313972	0.0682547	0.0359235	2128	tags=35%, list=11%, signal=31%	74762/140494/11487/12189/16185/18793/14462/15507/17096/21838/73379/54215	34	Mdga1/Atp6v0a4/Adam10/Brca1/Il2rb/Plaur/Gata3/Hspb1/Lyn/Thy1/Dcbld2/Cd160	12	Pkhd1/Akap7/Rtn4rl1/Flot2/Brca1/Gas1/Il2rb/Scube1/Dcbld2/App/Mdga1/Efna5/Atp8b1/Afap1l2/Gata3/Mal/Ncoa6/Sulf2/Gstm5/Cd160/Lyn/Tmem8b/B4galt1/Pcsk9/Crocc/Hspb1/Ephb4/Atp6v0a4/Adipor2/Plaur/Cx3cl1/Thy1/Adam10/Shroom2	Ace/Acrbp/Acrv1/Actl7b/Adad1/Adam2/Adcyap1/Agfg1/Akap4/Alox15/Arl4a/Art3/Aurka/Braf/Bub1/Camk4/Ccna1/Ccnb2/Cct6b/Cdk1/Cdkn3/Cftr/Chfr/Chrm4/Clgn/Clpb/Clvs1/Cnih2/Coil/Crisp2/Csnk2a2/Cst8/Dbf4/Dcc/Ddx25/Ddx4/Dmc1/Dmrt1/Dnajb8/Dpep3/Elovl3/Ezh2/Gad1/Gapdhs/Gfi1/Gmcl1/Gpr182/Grm8/Gsg1/Gstm5/Hba-x/H1f6/Hoxb1/Hspa1l/Hspa2/Hspa4l/Htr5a/Ide/Ift88/Il12rb2/Il13ra2/Ip6k1/Jam3/Kif2c/Ldhc/Lpin1/Map7/Mast2/Me…	0.352941
24	HALLMARK_XENOBIOTIC_METABOLISM	HALLMARK_XENOBIOTIC_METABOLISM	HALLMARK_XENOBIOTIC_METABOLISM	195	0.274197	1.28664	0.0406977	0.0847868	0.0446246	4363	tags=44%, list=23%, signal=34%	50500/53328/52585/20517/15926/18041/14080/55927/69071/109672/14528/16000/66082/233016/12846/56794/110351/83702/13106/11532/29858/78038/64008/57436/19662/246277/51798/66397/15483/14854/56752/13202/14865/30924/14859/13076/71706/14711/18984/231103/68021/72082/64898/108037/51793/106648/67880/14262/64385/12349/19286/104086/16010/13195/21808/59046/12359/59083/13849/13077/14411/12408/26874/56720/67442/2…	195	Ttpa/Pgrmc1/Dhrs1/Slc22a1/Idh1/Nfs1/Fabp1/Hes6/Tmem97/Cyb5a/Gch1/Igf1/Abhd6/Blvrb/Comt/Hacl1/Rap1gap/Akr1c6/Cyp2e1/Adh5/Pmm1/Mccc2/Aqp9/Gabarapl1/Rbp4/Csad/Ech1/Sar1b/Hsd11b1/Gss/Aldh9a1/Ddt/Gstm4/Angptl3/Gsta3/Cyp1a1/Slc46a3/Gnmt/Por/Gckr/Bphl/Cyp2c55/Lpin2/Shmt2/Ddah2/Cyp4f15/Dcxr/Fmo3/Cyp4f14/Car2/Pts/Cyp27a1/Igfbp4/Ddc/Tgfb2/Arpp19/Cat/Fetub/Ephx1/Cyp1a2/Slc6a12/Cbr1/Abcd2/Tdo2/Retsat/Papss2/…	85	Gsta3/Il1r1/Aox1/Cyp27a1/Aldh9a1/Crp/Idh1/Hes6/Fmo1/Fmo3/Ephx1/Tgfb2/Hsd11b1/Esr1/Vnn1/Upb1/Igf1/Ptges3/Arg1/Man1a/Ddt/Gstt2/Shmt2/Igfbp1/Upp1/Sar1b/Vtn/Slc35b1/Igfbp4/G6pc/Nmt1/Ddc/Cyfip2/Leap2/Pemt/Tmem97/Abcc3/Jup/Mpp2/Acox1/Pycr1/Dcxr/Mthfd1/Arg2/Id2/Acp1/Dhrs7/Entpd5/Serpina6/Akr1c6/Akr1c21/Bphl/Gcnt2/Ninj1/Akr1c20/Fbp1/Mccc2/Abhd6/Itih4/Acox2/Itih1/Hacl1/Gch1/Ndrg2/Dhrs1/Aco2/Fbln1/Tmbim6/M…	Ace/Acrbp/Acrv1/Actl7b/Adad1/Adam2/Adcyap1/Agfg1/Akap4/Alox15/Arl4a/Art3/Aurka/Braf/Bub1/Camk4/Ccna1/Ccnb2/Cct6b/Cdk1/Cdkn3/Cftr/Chfr/Chrm4/Clgn/Clpb/Clvs1/Cnih2/Coil/Crisp2/Csnk2a2/Cst8/Dbf4/Dcc/Ddx25/Ddx4/Dmc1/Dmrt1/Dnajb8/Dpep3/Elovl3/Ezh2/Gad1/Gapdhs/Gfi1/Gmcl1/Gpr182/Grm8/Gsg1/Gstm5/Hba-x/H1f6/Hoxb1/Hspa1l/Hspa2/Hspa4l/Htr5a/Ide/Ift88/Il12rb2/Il13ra2/Ip6k1/Jam3/Kif2c/Ldhc/Lpin1/Map7/Mast2/Me…	0.435897
25	HALLMARK_CHOLESTEROL_HOMEOSTASIS	HALLMARK_CHOLESTEROL_HOMEOSTASIS	HALLMARK_CHOLESTEROL_HOMEOSTASIS	72	0.356282	1.40612	0.0492958	0.0985915	0.0518903	1969	tags=26%, list=11%, signal=24%	192156/16987/228775/208715/170459/18194/15490/68603/235293/69071/20347/15357/319554/13121/17855/110196/51798/13595/68671	72	Mvd/Lss/Trib3/Hmgcs1/Stard4/Nsdhl/Hsd17b7/Pmvk/Sc5d/Tmem97/Sema3b/Hmgcr/Idi1/Cyp51/Mvk/Fdps/Ech1/Ebp/Pcyt2	19	Fam129a/Hsd17b7/Atf3/Lss/Avpr1a/Aldoc/Cxcl16/Tmem97/Actg1/Pcyt2/Fasn/Lgmn/Idi1/Hmgcs1/Nfil3/Hmgcr/Gpx8/Lgals3/Clu/Fdft1/Mal2/Sqle/Srebf2/Anxa13/Alcam/Acat3/Tnfrsf12a/Cbs/Stard4/Chka/Stx5a/Fads2/Gldc/Abca2/Acss2/Jag1/Trib3/Fabp5/Pmvk/S100a11/Adh4/Anxa5/Fdps/Gstm7/Trp53inp1/Errfi1/Pnrc1/Fbxo6/Cpeb2/Mvk/Atxn2/Cyp51/Gnai1/Antxr2/Gusb/Pparg/Cd9/Plaur/Ethe1/Ech1/Dhcr7/Atf5/Lpl/Mvd/Ldlr/Plscr1/Ctnnb1/Sc…	Ace/Acrbp/Acrv1/Actl7b/Adad1/Adam2/Adcyap1/Agfg1/Akap4/Alox15/Arl4a/Art3/Aurka/Braf/Bub1/Camk4/Ccna1/Ccnb2/Cct6b/Cdk1/Cdkn3/Cftr/Chfr/Chrm4/Clgn/Clpb/Clvs1/Cnih2/Coil/Crisp2/Csnk2a2/Cst8/Dbf4/Dcc/Ddx25/Ddx4/Dmc1/Dmrt1/Dnajb8/Dpep3/Elovl3/Ezh2/Gad1/Gapdhs/Gfi1/Gmcl1/Gpr182/Grm8/Gsg1/Gstm5/Hba-x/H1f6/Hoxb1/Hspa1l/Hspa2/Hspa4l/Htr5a/Ide/Ift88/Il12rb2/Il13ra2/Ip6k1/Jam3/Kif2c/Ldhc/Lpin1/Map7/Mast2/Me…	0.263889
26	HALLMARK_COAGULATION	HALLMARK_COAGULATION	HALLMARK_COAGULATION	130	-0.360012	-1.34858	0.0521628	0.100313	0.0527964	2752	tags=25%, list=15%, signal=21%	12337/14061/14071/21824/230558/14058/14064/12759/19128/16398/16416/12266/21859/17395/12334/21825/12258/14701/108078/12263/12630/14118/18787/13030/19141/22388/56193/13007/16424/18792/12259/17394	130	Capn5/F2/F9/Thbd/C8a/F10/F2rl2/Clu/Pros1/Itga2/Itgb3/C3/Timp3/Mmp9/Capn2/Thbs1/Serping1/Gng12/Olr1/C2/Cfi/Fbn1/Serpine1/Ctsb/Lgmn/Wdr1/Plek/Csrp1/Itih1/Plau/C1qa/Mmp8	32	Serpinb2/Ctse/Rabif/Csrp1/F13b/Serpinc1/Klf7/Fn1/Cfh/Capn2/Fyn/Prep/Cfd/Timp3/Lta4h/Dusp6/Mmp11/Lrp1/Gp1ba/Itgb3/Plek/Sparc/Dusp14/Pecam1/Crip2/Lgmn/Serpina1a/Serpina1e/F2rl2/F12/Ctsl/Itga2/Plau/Arf4/Ang/Mmp14/Ctsb/Clu/Cpb2/Acox2/Itih1/Bmp1/Dct/C9/Cpq/Maff/Tmprss6/Pdgfb/Rapgef3/Hrg/Pros1/Plg/C2/C3/Proc/Mbl2/Anxa1/Gda/Cpn1/Msrb2/Gsn/Thbs1/Hnf4a/Mmp9/C8g/Dpp4/Serping1/F2/Fbn1/Thbd/P2ry1/Ctso/Fgg/Fg…	Ace/Acrbp/Acrv1/Actl7b/Adad1/Adam2/Adcyap1/Agfg1/Akap4/Alox15/Arl4a/Art3/Aurka/Braf/Bub1/Camk4/Ccna1/Ccnb2/Cct6b/Cdk1/Cdkn3/Cftr/Chfr/Chrm4/Clgn/Clpb/Clvs1/Cnih2/Coil/Crisp2/Csnk2a2/Cst8/Dbf4/Dcc/Ddx25/Ddx4/Dmc1/Dmrt1/Dnajb8/Dpep3/Elovl3/Ezh2/Gad1/Gapdhs/Gfi1/Gmcl1/Gpr182/Grm8/Gsg1/Gstm5/Hba-x/H1f6/Hoxb1/Hspa1l/Hspa2/Hspa4l/Htr5a/Ide/Ift88/Il12rb2/Il13ra2/Ip6k1/Jam3/Kif2c/Ldhc/Lpin1/Map7/Mast2/Me…	0.246154
27	HALLMARK_HEME_METABOLISM	HALLMARK_HEME_METABOLISM	HALLMARK_HEME_METABOLISM	175	0.266695	1.21583	0.0670732	0.12421	0.0653735	3260	tags=25%, list=17%, signal=21%	114893/71779/67608/72674/18022/14630/73046/66171/66943/30805/63828/12346/233016/74104/17859/12177/110351/14151/71538/67182/59125/19044/78369/13857/17025/16596/12013/15199/26357/211586/26397/22275/12892/64898/53415/14317/66447/22782/27053/12349/69046/383295/104776/12359	175	Dcun1d1/March8/Narf/Adipor1/Nfe2/Gclm/Glrx5/Pgls/Pqlc1/Slc22a4/Fn3k/Car1/Blvrb/Abcb6/Mxi1/Bnip3l/Rap1gap/Fech/Fbxo9/Pdzk1ip1/Nek7/Ppox/Icam4/Epor/Alad/Klf1/Bach1/Hebp1/Abcg2/Tfdp2/Map2k3/Urod/Cpox/Lpin2/Htatip2/Ftcd/Mgst3/Slc30a1/Asns/Car2/Isca1/Ypel5/Aldh6a1/Cat	44	Ctse/Adipor1/Slc30a10/Slc30a1/Trak2/Tns1/Abcb6/Tmcc2/Btg2/Nek7/Mgst3/Ppox/Ackr1/Ftcd/Bsg/Fbxo7/Ccdc28a/Foxo3/Nudt4/P4ha2/Acsl6/Trim58/Map2k3/Vezf1/Atp6v0a1/Myl4/Sec14l1/Narf/Fn3k/Osbp2/Slc22a4/Ctns/Nfe2l1/Ezh1/Slc4a1/Cdc27/Daam1/Glrx5/Mark3/Sptb/Aldh6a1/Ell2/Isca1/Cast/Nnt/Ncoa4/Fbxo34/Lrp10/Dcaf11/Khnyn/Ctsb/Bnip3l/Slc25a37/Dmtn/Xpo7/H1f0/Slc11a2/Nfe2/Tfrc/Cpox/Bach1/Synj1/Agpat4/Hagh/Ccnd3/Kat2…	Ace/Acrbp/Acrv1/Actl7b/Adad1/Adam2/Adcyap1/Agfg1/Akap4/Alox15/Arl4a/Art3/Aurka/Braf/Bub1/Camk4/Ccna1/Ccnb2/Cct6b/Cdk1/Cdkn3/Cftr/Chfr/Chrm4/Clgn/Clpb/Clvs1/Cnih2/Coil/Crisp2/Csnk2a2/Cst8/Dbf4/Dcc/Ddx25/Ddx4/Dmc1/Dmrt1/Dnajb8/Dpep3/Elovl3/Ezh2/Gad1/Gapdhs/Gfi1/Gmcl1/Gpr182/Grm8/Gsg1/Gstm5/Hba-x/H1f6/Hoxb1/Hspa1l/Hspa2/Hspa4l/Htr5a/Ide/Ift88/Il12rb2/Il13ra2/Ip6k1/Jam3/Kif2c/Ldhc/Lpin1/Map7/Mast2/Me…	0.251429
28	HALLMARK_DNA_REPAIR	HALLMARK_DNA_REPAIR	HALLMARK_DNA_REPAIR	144	-0.333996	-1.26536	0.0883085	0.157694	0.0829967	2685	tags=18%, list=14%, signal=16%	20924/56044/56626/27061/56436/667034/22059/98053/70239/13872/21341/66679/20833/107569/74414/52696/15163/18578/75062/67967/13716/53378/223921/76025/66653/22169	144	Supt5/Rala/Poll/Bcap31/Adrm1/Pnp2/Trp53/Gtf2f1/Gtf3c5/Ercc3/Taf1c/Rae1/Ssrp1/Nt5c3/Polr3c/Zwint/Hcls1/Pde4b/Sf3a3/Pold3/Ell/Sdcbp/Aaas/Cant1/Brf2/Cmpk2	26	Ercc5/Mpc2/Rev3l/Zwint/Gpx4/Prim1/Polr2e/Mpg/Trp53/Supt4a/Guk1/Polr2a/Nt5c/Cant1/Pde6g/Alyref/Cmpk2/Ercc8/Ccno/Rala/Pnp2/Gmpr2/Dad1/Polr2k/Zfp707/Polr2f/Rbx1/Tarbp2/Rrm2b/Adcy6/Aaas/Ercc4/Polr2h/Ncbp2/Hcls1/Cox17/Dgcr8/Mrpl40/Rfc4/Umps/Gtf2h5/Nme3/Nelfe/Nme4/Znrd1/Polh/Polr1c/Gtf2f1/Polr2d/Ercc3/Dctn4/Rnmt/Pold4/Ddb1/Pola2/Sac3d1/Polr2g/Fen1/Stx3/Ak3/Poll/Edf1/Ak1/Ssrp1/Cstf3/Rad51/Dut/Itpa/Srsf6…	Ace/Acrbp/Acrv1/Actl7b/Adad1/Adam2/Adcyap1/Agfg1/Akap4/Alox15/Arl4a/Art3/Aurka/Braf/Bub1/Camk4/Ccna1/Ccnb2/Cct6b/Cdk1/Cdkn3/Cftr/Chfr/Chrm4/Clgn/Clpb/Clvs1/Cnih2/Coil/Crisp2/Csnk2a2/Cst8/Dbf4/Dcc/Ddx25/Ddx4/Dmc1/Dmrt1/Dnajb8/Dpep3/Elovl3/Ezh2/Gad1/Gapdhs/Gfi1/Gmcl1/Gpr182/Grm8/Gsg1/Gstm5/Hba-x/H1f6/Hoxb1/Hspa1l/Hspa2/Hspa4l/Htr5a/Ide/Ift88/Il12rb2/Il13ra2/Ip6k1/Jam3/Kif2c/Ldhc/Lpin1/Map7/Mast2/Me…	0.180556
29	HALLMARK_MYC_TARGETS_V2	HALLMARK_MYC_TARGETS_V2	HALLMARK_MYC_TARGETS_V2	55	-0.401171	-1.31561	0.100145	0.172664	0.0908758	3295	tags=33%, list=18%, signal=27%	67973/70769/100608/27966/226169/67134/53414/75751/66590/18432/21453/66942/72515/101612/64934/15277/110109/13537	55	Mphosph10/Nolc1/Noc4l/Rrp9/Pprc1/Nop56/Bysl/Ipo4/Farsa/Mybbp1a/Tcof1/Ddx18/Wdr43/Grwd1/Pes1/Hk2/Nop2/Dusp2	18	Imp4/Hspe1/Hspd1/Ddx18/Tfb2m/Slc19a1/Cdk4/Supv3l1/Utp20/Pes1/Mybbp1a/Phb/Tbrg4/Npm1/Tmem97/Nop16/Gnl3/Ipo4/Myc/Mcm4/Wdr43/Bysl/Tcof1/Slc29a2/Rcl1/Pprc1/Nolc1/Rrp12/Sord/Dusp2/Nop56/Rabepk/Plk4/Ndufaf4/Map3k6/Srm/Mrto4/Ung/Noc4l/Pus1/Aimp2/Cbx3/Nop2/Hk2/Exosc5/Plk1/Grwd1/Mphosph10/Dctpp1/Mcm5/Farsa/Nip7/Ppan/Rrp9/Las1l	Ace/Acrbp/Acrv1/Actl7b/Adad1/Adam2/Adcyap1/Agfg1/Akap4/Alox15/Arl4a/Art3/Aurka/Braf/Bub1/Camk4/Ccna1/Ccnb2/Cct6b/Cdk1/Cdkn3/Cftr/Chfr/Chrm4/Clgn/Clpb/Clvs1/Cnih2/Coil/Crisp2/Csnk2a2/Cst8/Dbf4/Dcc/Ddx25/Ddx4/Dmc1/Dmrt1/Dnajb8/Dpep3/Elovl3/Ezh2/Gad1/Gapdhs/Gfi1/Gmcl1/Gpr182/Grm8/Gsg1/Gstm5/Hba-x/H1f6/Hoxb1/Hspa1l/Hspa2/Hspa4l/Htr5a/Ide/Ift88/Il12rb2/Il13ra2/Ip6k1/Jam3/Kif2c/Ldhc/Lpin1/Map7/Mast2/Me…	0.327273
30	HALLMARK_G2M_CHECKPOINT	HALLMARK_G2M_CHECKPOINT	HALLMARK_G2M_CHECKPOINT	184	-0.309983	-1.21416	0.11497	0.191617	0.100851	3063	tags=23%, list=16%, signal=20%	70769/19134/12237/12051/98386/21969/17118/217232/16647/20842/12442/22427/14088/27374/23924/11987/14211/14105/16573/20775/21917/110809/12530/103573/12428/16882/12455/12449/72119/14030/60406/15574/269966/26885/19359/18472/30939/19650/26965/17219/18854/15481/27041	184	Nolc1/Prpf4b/Bub3/Bcl3/Lbr/Top1/Marcks/Cdc27/Kpna2/Stag1/Ccnb2/Wrn/Fancc/Prmt5/Katna1/Slc7a1/Smc2/Srsf10/Kif5b/Sqle/Tmpo/Srsf1/Cdc25a/Xpo1/Ccna2/Lig3/Ccnt1/Ccnf/Tpx2/Ewsr1/Sap30/Hus1/Nup98/Casp8ap2/Rad23b/Pafah1b1/Pttg1/Rbl1/Cul1/Mcm6/Pml/Hspa8/G3bp1	43	Exo1/Nek2/Mcm3/Prim2/Cul3/Ncl/Dtymk/Mcm6/Rasal2/Uck2/Hnrnpu/Lbr/Cenpf/Katna1/Cdk4/Fbxo5/Marcks/Amd1/Cdk1/Tmpo/Xpo1/G3bp1/Aurkb/Lig3/Srsf1/Cbx1/Cdc6/Birc5/Ewsr1/H2afv/Hus1/Hmmr/Pttg1/Pafah1b1/Kpnb1/Top2a/Cdc27/Kpna2/Srsf2/Odc1/Arid4a/Mnat1/Hif1a/Foxn3/Rps6ka5/Prpf4b/Cks2/E2f3/Fancc/Cdkn3/Pbk/Prmt5/Sqle/Myc/Nup50/Troap/Espl1/Rad21/Slc38a1/Ccnt1/Racgap1/Polq/Gspt1/Cdc45/Tra2b/Hmga1/Mapk14/Chaf1a/Ccn…	Ace/Acrbp/Acrv1/Actl7b/Adad1/Adam2/Adcyap1/Agfg1/Akap4/Alox15/Arl4a/Art3/Aurka/Braf/Bub1/Camk4/Ccna1/Ccnb2/Cct6b/Cdk1/Cdkn3/Cftr/Chfr/Chrm4/Clgn/Clpb/Clvs1/Cnih2/Coil/Crisp2/Csnk2a2/Cst8/Dbf4/Dcc/Ddx25/Ddx4/Dmc1/Dmrt1/Dnajb8/Dpep3/Elovl3/Ezh2/Gad1/Gapdhs/Gfi1/Gmcl1/Gpr182/Grm8/Gsg1/Gstm5/Hba-x/H1f6/Hoxb1/Hspa1l/Hspa2/Hspa4l/Htr5a/Ide/Ift88/Il12rb2/Il13ra2/Ip6k1/Jam3/Kif2c/Ldhc/Lpin1/Map7/Mast2/Me…	0.233696
31	HALLMARK_MYC_TARGETS_V1	HALLMARK_MYC_TARGETS_V1	HALLMARK_MYC_TARGETS_V1	192	-0.305634	-1.20378	0.125891	0.20305	0.106868	3361	tags=23%, list=18%, signal=19%	18393/23983/108062/69719/14208/13204/70769/12237/19826/27966/68988/12462/16647/20815/22384/67134/20823/53379/14113/15382/22123/27979/108121/17463/12330/110809/103573/12428/67465/20174/56200/101943/12461/19359/12468/66942/103136/26965/433702/15516/85305/17219/27041/55944	192	Orc2/Pcbp1/Cstf2/Cad/Ppm1g/Dhx15/Nolc1/Bub3/Rnps1/Rrp9/Prpf31/Cct3/Kpna2/Srpk1/Eif4h/Nop56/Ssb/Hnrnpa2b1/Fbl/Hnrnpa1/Psmd3/Eif3b/U2af1/Psmd7/Canx/Srsf1/Xpo1/Ccna2/Sf3a1/Ruvbl2/Ddx21/Sf3b3/Cct2/Rad23b/Cct7/Ddx18/Pwp1/Cul1/Ncbp1/Hsp90ab1/Kars/Mcm6/G3bp1/Eif3d	44	Hspe1/Eef1b2/Eprs/Cops5/Hspd1/Orc2/Ddx18/Mcm6/Hnrnpu/Hddc2/Hdac2/Snrpd3/Pwp1/Nap1l1/Cdk4/Ptges3/Ddx21/Lsm7/Slc25a3/Cct2/Xpot/Cdk2/Sf3a1/Ppia/Cct4/Xpo1/Rack1/Nhp2/Vdac1/G3bp1/Ywhae/Srsf1/Phb/Psmb3/Psmd3/Pold2/Npm1/Canx/Eif4a1/C1qbp/Kpnb1/Kpna2/Srsf2/Odc1/Psma6/Eif2s1/Ywhaq/Acp1/Ifrd1/Erh/Psma2/Iars/Dek/Fam120a/Nop16/Psmc6/Apex1/Ube2e1/Gnl3/Hnrnpc/Myc/Cyc1/Xrcc6/Hnrnpa1/Cct5/Pabpc1/Eif3d/Ncbp2/Tomm…	Ace/Acrbp/Acrv1/Actl7b/Adad1/Adam2/Adcyap1/Agfg1/Akap4/Alox15/Arl4a/Art3/Aurka/Braf/Bub1/Camk4/Ccna1/Ccnb2/Cct6b/Cdk1/Cdkn3/Cftr/Chfr/Chrm4/Clgn/Clpb/Clvs1/Cnih2/Coil/Crisp2/Csnk2a2/Cst8/Dbf4/Dcc/Ddx25/Ddx4/Dmc1/Dmrt1/Dnajb8/Dpep3/Elovl3/Ezh2/Gad1/Gapdhs/Gfi1/Gmcl1/Gpr182/Grm8/Gsg1/Gstm5/Hba-x/H1f6/Hoxb1/Hspa1l/Hspa2/Hspa4l/Htr5a/Ide/Ift88/Il12rb2/Il13ra2/Ip6k1/Jam3/Kif2c/Ldhc/Lpin1/Map7/Mast2/Me…	0.229167
32	HALLMARK_ESTROGEN_RESPONSE_EARLY	HALLMARK_ESTROGEN_RESPONSE_EARLY	HALLMARK_ESTROGEN_RESPONSE_EARLY	172	-0.307726	-1.19219	0.150966	0.235885	0.12415	2945	tags=20%, list=16%, signal=17%	244152/228839/19419/11828/20501/12700/14302/67689/16206/432530/223254/16195/229504/99929/12505/13521/16324/18432/106957/20525/243864/225182/58801/224674/13710/21817/142688/11605/14281/13709/14389/76025/71946/17864/14609	172	Tsku/Tgif2/Rasgrp1/Aqp3/Slc16a1/Cish/Frk/Aldh3b1/Lrig1/Adcy1/Farp1/Il6st/Isg20l2/Tiparp/Cd44/Slc26a2/Inhbb/Mybbp1a/Slc39a6/Slc2a1/Mill2/Rbbp8/Pmaip1/Slc37a1/Elf3/Tgm2/Asb13/Gla/Fos/Elf1/Gab2/Cant1/Endod1/Mybl1/Gja1	35	Mlph/Fcmr/Lad1/Slc19a2/Mybl1/Fhl2/Mreg/Rab17/Bcl2/Inhbb/Elf3/Frk/Gja1/Myb/Tpd52l1/Tjp3/Chpt1/Tbc1d30/Xbp1/Adcy1/Cldn7/Mybbp1a/Unc119/Tob1/Rapgefl1/Rara/Igfbp4/Mapt/Slc9a3r1/Sec14l2/Slc1a4/Stc2/Wwc1/Slc22a5/Akap1/Med24/Krt19/Cant1/Fasn/Fos/Bcl11b/Asb13/Foxc1/Il6st/Tubb2b/Elovl2/Rhobtb3/Mast4/Flnb/Ppif/Hr/Elf1/Farp1/Kcnk5/Il17rb/Sh3bp5/Fdft1/Deptor/Myc/Syngr1/Krt18/Klf10/Sybu/Celsr1/Krt8/Abat/Hes1/…	Ace/Acrbp/Acrv1/Actl7b/Adad1/Adam2/Adcyap1/Agfg1/Akap4/Alox15/Arl4a/Art3/Aurka/Braf/Bub1/Camk4/Ccna1/Ccnb2/Cct6b/Cdk1/Cdkn3/Cftr/Chfr/Chrm4/Clgn/Clpb/Clvs1/Cnih2/Coil/Crisp2/Csnk2a2/Cst8/Dbf4/Dcc/Ddx25/Ddx4/Dmc1/Dmrt1/Dnajb8/Dpep3/Elovl3/Ezh2/Gad1/Gapdhs/Gfi1/Gmcl1/Gpr182/Grm8/Gsg1/Gstm5/Hba-x/H1f6/Hoxb1/Hspa1l/Hspa2/Hspa4l/Htr5a/Ide/Ift88/Il12rb2/Il13ra2/Ip6k1/Jam3/Kif2c/Ldhc/Lpin1/Map7/Mast2/Me…	0.203488
33	HALLMARK_NOTCH_SIGNALING	HALLMARK_NOTCH_SIGNALING	HALLMARK_NOTCH_SIGNALING	30	-0.432154	-1.27265	0.16063	0.243379	0.128094	3283	tags=27%, list=18%, signal=22%	207521/14534/19015/74198/18131/60406/26965/103583	30	Dtx4/Kat2a/Ppard/Dtx2/Notch3/Sap30/Cul1/Fbxw11	8	Fzd7/Fzd5/Psen2/Fbxw11/Skp1a/Kat2a/Prkca/Wnt5a/Rbx1/Hes1/St3gal6/Ppard/Dll1/Notch3/Tcf7l2/Dtx4/Notch1/Jag1/Aph1a/Heyl/Dtx2/Lfng/Fzd1/Dtx1/Cul1/Wnt2/Arrb1/Psenen/Ccnd1/Sap30	Ace/Acrbp/Acrv1/Actl7b/Adad1/Adam2/Adcyap1/Agfg1/Akap4/Alox15/Arl4a/Art3/Aurka/Braf/Bub1/Camk4/Ccna1/Ccnb2/Cct6b/Cdk1/Cdkn3/Cftr/Chfr/Chrm4/Clgn/Clpb/Clvs1/Cnih2/Coil/Crisp2/Csnk2a2/Cst8/Dbf4/Dcc/Ddx25/Ddx4/Dmc1/Dmrt1/Dnajb8/Dpep3/Elovl3/Ezh2/Gad1/Gapdhs/Gfi1/Gmcl1/Gpr182/Grm8/Gsg1/Gstm5/Hba-x/H1f6/Hoxb1/Hspa1l/Hspa2/Hspa4l/Htr5a/Ide/Ift88/Il12rb2/Il13ra2/Ip6k1/Jam3/Kif2c/Ldhc/Lpin1/Map7/Mast2/Me…	0.266667
34	HALLMARK_ANGIOGENESIS	HALLMARK_ANGIOGENESIS	HALLMARK_ANGIOGENESIS	29	-0.409612	-1.19377	0.221509	0.325748	0.171446	5157	tags=48%, list=28%, signal=35%	50706/16523/21946/16410/20311/268591/21824/17701/12444/12832/22370/108078/14083/16956	29	Postn/Kcnj8/Pglyrp1/Itgav/Cxcl5/Serpina5/Thbd/Msx1/Ccnd2/Col5a2/Vtn/Olr1/Ptk2/Lpl	14	Col5a2/Lum/Vtn/Apoh/Serpina5/Vcan/Ptk2/Fstl1/App/Tnfrsf21/Vegfa/Itgav/Vav2/Jag1/Thbd/Postn/Cxcl5/Pf4/Lrpap1/Msx1/Pdgfa/Ccnd2/Olr1/Kcnj8/Pglyrp1/Fgfr1/Lpl/Slco2a1/Timp1	Ace/Acrbp/Acrv1/Actl7b/Adad1/Adam2/Adcyap1/Agfg1/Akap4/Alox15/Arl4a/Art3/Aurka/Braf/Bub1/Camk4/Ccna1/Ccnb2/Cct6b/Cdk1/Cdkn3/Cftr/Chfr/Chrm4/Clgn/Clpb/Clvs1/Cnih2/Coil/Crisp2/Csnk2a2/Cst8/Dbf4/Dcc/Ddx25/Ddx4/Dmc1/Dmrt1/Dnajb8/Dpep3/Elovl3/Ezh2/Gad1/Gapdhs/Gfi1/Gmcl1/Gpr182/Grm8/Gsg1/Gstm5/Hba-x/H1f6/Hoxb1/Hspa1l/Hspa2/Hspa4l/Htr5a/Ide/Ift88/Il12rb2/Il13ra2/Ip6k1/Jam3/Kif2c/Ldhc/Lpin1/Map7/Mast2/Me…	0.482759
35	HALLMARK_PANCREAS_BETA_CELLS	HALLMARK_PANCREAS_BETA_CELLS	HALLMARK_PANCREAS_BETA_CELLS	20	-0.449382	-1.20111	0.243197	0.347425	0.182855	3300	tags=25%, list=18%, signal=21%	21405/22337/20910/16909/23797	20	Hnf1a/Vdr/Stxbp1/Lmo2/Akt3	5	Srp9/Akt3/Gck/Pcsk1/Spcs1/Vdr/Lmo2/Pax6/Stxbp1/Dpp4/Elp4/Srp14/Foxa2/Mafb/Slc2a2/Foxo1/Pklr/Hnf1a/Sec11a/Pak3	Ace/Acrbp/Acrv1/Actl7b/Adad1/Adam2/Adcyap1/Agfg1/Akap4/Alox15/Arl4a/Art3/Aurka/Braf/Bub1/Camk4/Ccna1/Ccnb2/Cct6b/Cdk1/Cdkn3/Cftr/Chfr/Chrm4/Clgn/Clpb/Clvs1/Cnih2/Coil/Crisp2/Csnk2a2/Cst8/Dbf4/Dcc/Ddx25/Ddx4/Dmc1/Dmrt1/Dnajb8/Dpep3/Elovl3/Ezh2/Gad1/Gapdhs/Gfi1/Gmcl1/Gpr182/Grm8/Gsg1/Gstm5/Hba-x/H1f6/Hoxb1/Hspa1l/Hspa2/Hspa4l/Htr5a/Ide/Ift88/Il12rb2/Il13ra2/Ip6k1/Jam3/Kif2c/Ldhc/Lpin1/Map7/Mast2/Me…	0.25
36	HALLMARK_MTORC1_SIGNALING	HALLMARK_MTORC1_SIGNALING	HALLMARK_MTORC1_SIGNALING	190	-0.283849	-1.11502	0.258993	0.359712	0.189322	2456	tags=21%, list=13%, signal=18%	17113/74747/15525/18412/12317/11938/667034/19181/50527/67895/12330/65972/70699/20775/20867/18036/12450/74117/12530/11674/12575/12449/59027/27407/12767/18451/20525/19324/14782/66713/19141/15277/18107/16414/56480/11605/14190/21366/18636/12227	190	M6pr/Ddit4/Hspa4/Sqstm1/Calr/Atp2a2/Pnp2/Psmc2/Ero1l/Ppa1/Canx/Ifi30/Nup205/Sqle/Stip1/Nfkbib/Ccng1/Actr3/Cdc25a/Aldoa/Cdkn1a/Ccnf/Nampt/Abcf2/Cxcr4/P4ha1/Slc2a1/Rab1a/Gsr/Actr2/Lgmn/Hk2/Nmt1/Itgb2/Tbk1/Gla/Fgl2/Slc6a6/Cfp/Btg2	40	Hspe1/Acsl3/Uchl5/Fam129a/Eprs/Cops5/Hspd1/Idh1/Igfbp5/Tuba4a/Actr3/Cxcr4/Btg2/Cacybp/P4ha1/Ppa1/Itgb2/Txnrd1/Lta4h/Ddit3/Ddit4/Pfkl/Tbk1/Shmt2/Xbp1/Ykt6/Ppia/Rab1a/Map2k3/Acaca/Tubg1/Psme3/Nmt1/Psmd12/Slc9a3r1/Pno1/Actr2/Slc1a4/Ccng1/Sqstm1/Canx/Hspa4/Tmem97/Atp5g1/Acly/Fdxr/Rrm2/Nampt/Psma3/Ifrd1/Egln3/Atp6v1d/Rdh11/Lgmn/Wars/Idi1/Glrx/Dhfr/Hmgcs1/Ssr1/Eef1e1/Nfil3/Polr3g/Hmgcr/Psmc6/Pnp2/Nufip…	Ace/Acrbp/Acrv1/Actl7b/Adad1/Adam2/Adcyap1/Agfg1/Akap4/Alox15/Arl4a/Art3/Aurka/Braf/Bub1/Camk4/Ccna1/Ccnb2/Cct6b/Cdk1/Cdkn3/Cftr/Chfr/Chrm4/Clgn/Clpb/Clvs1/Cnih2/Coil/Crisp2/Csnk2a2/Cst8/Dbf4/Dcc/Ddx25/Ddx4/Dmc1/Dmrt1/Dnajb8/Dpep3/Elovl3/Ezh2/Gad1/Gapdhs/Gfi1/Gmcl1/Gpr182/Grm8/Gsg1/Gstm5/Hba-x/H1f6/Hoxb1/Hspa1l/Hspa2/Hspa4l/Htr5a/Ide/Ift88/Il12rb2/Il13ra2/Ip6k1/Jam3/Kif2c/Ldhc/Lpin1/Map7/Mast2/Me…	0.210526
37	HALLMARK_HEDGEHOG_SIGNALING	HALLMARK_HEDGEHOG_SIGNALING	HALLMARK_HEDGEHOG_SIGNALING	31	-0.387371	-1.1477	0.28481	0.384879	0.202568	3915	tags=29%, list=21%, signal=23%	12614/18815/17886/18015/23872/218397/20254/21838/18854	31	Celsr1/Plg/Myh9/Nf1/Ets2/Rasa1/Scg2/Thy1/Pml	9	Nrp2/Scg2/Hey2/Gli1/Nf1/Cdk5r1/Rtn1/Ptch1/Rasa1/Dpysl2/Myh9/Celsr1/Ets2/Plg/Vegfa/Vldlr/Ldb1/Hey1/Cntfr/Tle1/Cdk6/Crmp1/Ache/Shh/Adgrg1/Thy1/Tle3/Pml/L1cam/Ophn1/Amot	Ace/Acrbp/Acrv1/Actl7b/Adad1/Adam2/Adcyap1/Agfg1/Akap4/Alox15/Arl4a/Art3/Aurka/Braf/Bub1/Camk4/Ccna1/Ccnb2/Cct6b/Cdk1/Cdkn3/Cftr/Chfr/Chrm4/Clgn/Clpb/Clvs1/Cnih2/Coil/Crisp2/Csnk2a2/Cst8/Dbf4/Dcc/Ddx25/Ddx4/Dmc1/Dmrt1/Dnajb8/Dpep3/Elovl3/Ezh2/Gad1/Gapdhs/Gfi1/Gmcl1/Gpr182/Grm8/Gsg1/Gstm5/Hba-x/H1f6/Hoxb1/Hspa1l/Hspa2/Hspa4l/Htr5a/Ide/Ift88/Il12rb2/Il13ra2/Ip6k1/Jam3/Kif2c/Ldhc/Lpin1/Map7/Mast2/Me…	0.290323
38	HALLMARK_REACTIVE_OXYGEN_SPECIES_PATHWAY	HALLMARK_REACTIVE_OXYGEN_SPECIES_PATHWAY	HALLMARK_REACTIVE_OXYGEN_SPECIES_PATHWAY	48	0.293505	1.0755	0.306502	0.403292	0.212259	2052	tags=23%, list=11%, signal=20%	112406/226646/20655/14630/110265/93692/14325/67130/12581/26462/68194	48	Egln2/Ndufs2/Sod1/Gclm/Msra/Glrx/Ftl1/Ndufa6/Cdkn2d/Txnrd2/Ndufb4	11	Glrx2/Stk25/Prdx6/Ndufs2/Gpx4/Txnrd1/Ipcef1/Sbno2/Gpx3/Mpo/Atox1/Glrx/Pfkp/Msra/Ndufa6/Hmox2/Abcc1/Txnrd2/Sod1/Ndufb4/Scaf4/Sod2/Mbp/Hhex/Pdlim1/Ptpa/Srxn1/Cat/Lamtor5/Gclm/Prdx1/Txn1/Mgst1/Ercc2/Selenos/Lsp1/Egln2/Ftl1/Fes/Gsr/Prdx2/Junb/Nqo1/Gclc/Cdkn2d/Oxsr1/G6pdx/Prdx4	Ace/Acrbp/Acrv1/Actl7b/Adad1/Adam2/Adcyap1/Agfg1/Akap4/Alox15/Arl4a/Art3/Aurka/Braf/Bub1/Camk4/Ccna1/Ccnb2/Cct6b/Cdk1/Cdkn3/Cftr/Chfr/Chrm4/Clgn/Clpb/Clvs1/Cnih2/Coil/Crisp2/Csnk2a2/Cst8/Dbf4/Dcc/Ddx25/Ddx4/Dmc1/Dmrt1/Dnajb8/Dpep3/Elovl3/Ezh2/Gad1/Gapdhs/Gfi1/Gmcl1/Gpr182/Grm8/Gsg1/Gstm5/Hba-x/H1f6/Hoxb1/Hspa1l/Hspa2/Hspa4l/Htr5a/Ide/Ift88/Il12rb2/Il13ra2/Ip6k1/Jam3/Kif2c/Ldhc/Lpin1/Map7/Mast2/Me…	0.229167
39	HALLMARK_ESTROGEN_RESPONSE_LATE	HALLMARK_ESTROGEN_RESPONSE_LATE	HALLMARK_ESTROGEN_RESPONSE_LATE	166	0.2286	1.03861	0.368132	0.471964	0.248402	4059	tags=33%, list=22%, signal=26%	17434/21789/26557/12043/105675/21987/64058/76453/20446/20347/110826/114663/12876/233016/20439/20322/55948/12864/67117/17937/56460/27410/74335/18569/17863/27375/26458/106648/19088/67880/106572/64385/22117/12349/16010/14137/56017/20520/20276/27360/20315/21844/20700/11671/269951/12017/54189/23972/68801/74246/57266/13360/11898/16529	166	Mocs2/Tfpi2/Homer2/Bcl2/Ppif/Tpd52l1/Perp/Prss23/St6galnac2/Sema3b/Etfb/Impa2/Cpe/Blvrb/Siah2/Sord/Sfn/Cox6c/Dynlt3/Nab2/Pkp3/Abca3/Xrcc3/Pdcd4/Myb/Tjp3/Slc27a2/Cyp4f15/Prkar2b/Dcxr/Rab31/Cyp4f14/Tst/Car2/Igfbp4/Fdft1/Slc2a8/Slc22a5/Scnn1a/Add3/Cxcl12/Tiam1/Serpina1a/Aldh3a2/Idh2/Bag1/Rabep1/Papss2/Elovl5/Gale/Cxcl14/Dhcr7/Ass1/Kcnk5	54	Bcl2/Atp2b4/Lamc2/Perp/Sgk1/Frk/Dnajc12/Myb/Tpd52l1/Tjp3/Chpt1/Nab2/Xbp1/Rabep1/Tob1/Rapgefl1/Cdc6/Igfbp4/Mapt/Slc9a3r1/Llgl2/Slc1a4/Slc22a5/Aldh3a2/Top2a/Krt19/St6galnac2/Dcxr/Fos/Batf/Serpina5/Serpina3b/Serpina3n/Id2/Prkar2b/Tspan13/Serpina1a/Serpina1e/Serpina3c/Ckb/Xrcc3/Foxc1/Il6st/Mocs2/Cxcl14/Flnb/Ppif/Tnnc1/Hr/Farp1/Acox2/Kcnk5/Dlg5/Il17rb/Mettl3/Fdft1/Cox6c/Tsta3/Tst/Emp2/Nrip1/Btg3/Tiam1…	Ace/Acrbp/Acrv1/Actl7b/Adad1/Adam2/Adcyap1/Agfg1/Akap4/Alox15/Arl4a/Art3/Aurka/Braf/Bub1/Camk4/Ccna1/Ccnb2/Cct6b/Cdk1/Cdkn3/Cftr/Chfr/Chrm4/Clgn/Clpb/Clvs1/Cnih2/Coil/Crisp2/Csnk2a2/Cst8/Dbf4/Dcc/Ddx25/Ddx4/Dmc1/Dmrt1/Dnajb8/Dpep3/Elovl3/Ezh2/Gad1/Gapdhs/Gfi1/Gmcl1/Gpr182/Grm8/Gsg1/Gstm5/Hba-x/H1f6/Hoxb1/Hspa1l/Hspa2/Hspa4l/Htr5a/Ide/Ift88/Il12rb2/Il13ra2/Ip6k1/Jam3/Kif2c/Ldhc/Lpin1/Map7/Mast2/Me…	0.325301
40	HALLMARK_KRAS_SIGNALING_DN	HALLMARK_KRAS_SIGNALING_DN	HALLMARK_KRAS_SIGNALING_DN	106	-0.286328	-1.03538	0.397078	0.496348	0.261236	2401	tags=17%, list=13%, signal=15%	15139/104027/20190/20482/56774/70239/12299/17769/18227/98682/71279/15978/16426/12519/54483/17858/12227/58185	106	Hc/Synpo/Ryr1/Skil/Slc6a14/Gtf3c5/Cacng1/Mthfr/Nr4a2/Mfsd6/Slc29a3/Ifng/Itih3/Cd80/Mefv/Mx2/Btg2/Rsad2	18	Igfbp2/Efhd1/Serpinb2/Klhdc8a/Mfsd6/Pdcd1/Btg2/Pkp1/Coq8a/Tgfb2/Sgk1/Ifng/Slc29a3/Gamt/Slc16a7/Kcnmb1/Il12b/Gp1ba/Copz2/Gprc5c/Pdk2/Cacng1/Dtnb/Zc2hc1c/Rsad2/Serpina10/Edn1/Cdkal1/Thrb/Itih3/Tgm1/Selenop/Kmt2d/Snn/Ypel1/Cd80/Mx2/Mefv/Vpreb1/Prodh/Cldn8/Cyp39a1/Tff2/Msh5/Slc25a23/Synpo/Sptbn2/Entpd7/Cpeb3/Camk1d/Gtf3c5/Hc/Nr6a1/Nr4a2/Abcb11/Ptprj/Actc1/Skil/Egf/Ptgfr/Fggy/Mthfr/Plag1/Cntfr/Fgfr3/U…	Ace/Acrbp/Acrv1/Actl7b/Adad1/Adam2/Adcyap1/Agfg1/Akap4/Alox15/Arl4a/Art3/Aurka/Braf/Bub1/Camk4/Ccna1/Ccnb2/Cct6b/Cdk1/Cdkn3/Cftr/Chfr/Chrm4/Clgn/Clpb/Clvs1/Cnih2/Coil/Crisp2/Csnk2a2/Cst8/Dbf4/Dcc/Ddx25/Ddx4/Dmc1/Dmrt1/Dnajb8/Dpep3/Elovl3/Ezh2/Gad1/Gapdhs/Gfi1/Gmcl1/Gpr182/Grm8/Gsg1/Gstm5/Hba-x/H1f6/Hoxb1/Hspa1l/Hspa2/Hspa4l/Htr5a/Ide/Ift88/Il12rb2/Il13ra2/Ip6k1/Jam3/Kif2c/Ldhc/Lpin1/Map7/Mast2/Me…	0.169811
41	HALLMARK_GLYCOLYSIS	HALLMARK_GLYCOLYSIS	HALLMARK_GLYCOLYSIS	182	0.210689	0.970221	0.556213	0.678309	0.357005	4529	tags=34%, list=24%, signal=26%	20655/18194/105785/14635/15926/67311/66171/78330/12615/93692/52231/66052/109672/11541/12739/12124/50927/74104/17859/76524/17319/11639/27376/19139/17436/216558/56752/22339/18655/56248/107869/52187/14734/14733/50799/50798/76429/59031/230163/59046/245865/13506/17295/232493/14385/110094/70186/18639/74246/23897/12831/15366/110095/17448/14447/77559/14718/15529/67005/76969/17449/13179	182	Sod1/Nsdhl/Kdelr3/Galk1/Idh1/Nanp/Pgls/Ndufv3/Cenpa/Glrx/Ankzf1/Sdhc/Cyb5a/Adora2b/Cldn3/Bik/Nasp/Abcb6/Mxi1/Cln6/Mif/Ak4/Slc25a10/Prps1/Me1/Ugp2/Aldh9a1/Vegfa/Pgk1/Ak3/Cth/Rragd/Gpc3/Gpc1/Slc25a13/Gne/Lhpp/Chst12/Aldob/Arpp19/Spag4/Dsc2/Met/Gys2/Slc37a4/Phka2/Fam162a/Pfkfb1/Gale/Hax1/Col5a1/Hmmr/Pygl/Mdh2/Gapdhs/Agl/Got1/Sdc2/Polr3k/Chst1/Mdh1/Dcn	62	Rpe/Ankzf1/Gmppa/Gpc1/Aldh9a1/Bpnt1/Idh1/Abcb6/Chpf/Hdlbp/Pam/Cxcr4/Ppfia4/Elf3/Qsox1/Sdhc/Cited2/P4ha1/Dcn/Ddit4/Cdk1/Mif/Gal3st1/Ppia/Egfr/P4ha2/Adora2b/Sox9/Slc25a10/Slc16a3/Pgam2/Igfbp3/Ugp2/Mdh1/Stc2/Rars/Hmmr/Xylt2/Med24/Galk1/Sdc1/Fut8/Dld/Egln3/Pygl/B4galt7/Tgfbi/Glrx/Homer1/Pfkp/Fbp2/Vcan/Kif2a/Ang/Ecd/Ero1l/Sdc2/Kdelr3/Bik/Miox/Ext1/Tsta3/Alg1/Pmm2/Pkp2/B4galt4/Sod1/Fam162a/Ndufv3/Ier3/…	Ace/Acrbp/Acrv1/Actl7b/Adad1/Adam2/Adcyap1/Agfg1/Akap4/Alox15/Arl4a/Art3/Aurka/Braf/Bub1/Camk4/Ccna1/Ccnb2/Cct6b/Cdk1/Cdkn3/Cftr/Chfr/Chrm4/Clgn/Clpb/Clvs1/Cnih2/Coil/Crisp2/Csnk2a2/Cst8/Dbf4/Dcc/Ddx25/Ddx4/Dmc1/Dmrt1/Dnajb8/Dpep3/Elovl3/Ezh2/Gad1/Gapdhs/Gfi1/Gmcl1/Gpr182/Grm8/Gsg1/Gstm5/Hba-x/H1f6/Hoxb1/Hspa1l/Hspa2/Hspa4l/Htr5a/Ide/Ift88/Il12rb2/Il13ra2/Ip6k1/Jam3/Kif2c/Ldhc/Lpin1/Map7/Mast2/Me…	0.340659
42	HALLMARK_WNT_BETA_CATENIN_SIGNALING	HALLMARK_WNT_BETA_CATENIN_SIGNALING	HALLMARK_WNT_BETA_CATENIN_SIGNALING	38	-0.299719	-0.930473	0.585219	0.690751	0.363553	3111	tags=21%, list=17%, signal=18%	14534/19015/59287/22059/12444/11491/12005/26965	38	Kat2a/Ppard/Ncstn/Trp53/Ccnd2/Adam17/Axin1/Cul1	8	Ncstn/Psen2/Hdac2/Hey2/Trp53/Dvl2/Axin2/Maml1/Tcf7/Kat2a/Hdac5/Adam17/Numb/Ptch1/Myc/Skp2/Csnk1e/Axin1/Ppard/Notch4/Dll1/Fzd8/Notch1/Jag1/Lef1/Hey1/Rbpj/Fzd1/Gnai1/Ncor2/Cul1/Hdac11/Wnt5b/Ccnd2/Peg12/Dkk4/Nkd1/Ctnnb1	Ace/Acrbp/Acrv1/Actl7b/Adad1/Adam2/Adcyap1/Agfg1/Akap4/Alox15/Arl4a/Art3/Aurka/Braf/Bub1/Camk4/Ccna1/Ccnb2/Cct6b/Cdk1/Cdkn3/Cftr/Chfr/Chrm4/Clgn/Clpb/Clvs1/Cnih2/Coil/Crisp2/Csnk2a2/Cst8/Dbf4/Dcc/Ddx25/Ddx4/Dmc1/Dmrt1/Dnajb8/Dpep3/Elovl3/Ezh2/Gad1/Gapdhs/Gfi1/Gmcl1/Gpr182/Grm8/Gsg1/Gstm5/Hba-x/H1f6/Hoxb1/Hspa1l/Hspa2/Hspa4l/Htr5a/Ide/Ift88/Il12rb2/Il13ra2/Ip6k1/Jam3/Kif2c/Ldhc/Lpin1/Map7/Mast2/Me…	0.210526
43	HALLMARK_PI3K_AKT_MTOR_SIGNALING	HALLMARK_PI3K_AKT_MTOR_SIGNALING	HALLMARK_PI3K_AKT_MTOR_SIGNALING	95	-0.260463	-0.927119	0.594046	0.690751	0.363553	2491	tags=35%, list=13%, signal=30%	20491/19247/227743/21937/18711/18643/14103/17973/18751/13198/73699/70584/67300/110355/14784/18412/12317/12283/192662/22030/16818/18036/74117/266632/12575/12631/12767/20525/17874/107607/66713/20847/56480	95	Sla/Ptpn11/Mapkap1/Tnfrsf1a/Pikfyve/Pfn1/Fasl/Nck1/Prkcb/Ddit3/Ppp2r1b/Pak4/Cltc/Grk2/Grb2/Sqstm1/Calr/Cab39/Arhgdia/Traf2/Lck/Nfkbib/Actr3/Irak4/Cdkn1a/Cfl1/Cxcr4/Slc2a1/Myd88/Nod1/Actr2/Stat2/Tbk1	33	Pikfyve/Cab39/Ralb/Actr3/Cxcr4/Fasl/Ube2n/Cdk4/Ddit3/Stat2/Cdk1/Mknk2/Tbk1/Cdk2/Egfr/Mapk9/Map2k3/Acaca/Map2k6/Rptor/Actr2/Sqstm1/Arf1/Pfn1/Cltc/Dusp3/Grb2/Arhgdia/Akt1/Adcy2/Cab39l/Mapk8/Irak4/Atf1/Sla/Prkag1/Mapk1/Ap2m1/Gsk3b/Tiam1/Cdkn1a/Tsc2/Csnk2b/Camk4/Smad2/Ppp1ca/Cfl1/Gna14/Pten/Grk2/Mapkap1/Pdk1/Plcb1/Plcg1/Ywhab/Traf2/Trib3/E2f1/Rit1/Them4/Ngf/Vav3/Pla2g12a/Ube2d3/Eif4e/Dapp1/Map3k7/Mkn…	Ace/Acrbp/Acrv1/Actl7b/Adad1/Adam2/Adcyap1/Agfg1/Akap4/Alox15/Arl4a/Art3/Aurka/Braf/Bub1/Camk4/Ccna1/Ccnb2/Cct6b/Cdk1/Cdkn3/Cftr/Chfr/Chrm4/Clgn/Clpb/Clvs1/Cnih2/Coil/Crisp2/Csnk2a2/Cst8/Dbf4/Dcc/Ddx25/Ddx4/Dmc1/Dmrt1/Dnajb8/Dpep3/Elovl3/Ezh2/Gad1/Gapdhs/Gfi1/Gmcl1/Gpr182/Grm8/Gsg1/Gstm5/Hba-x/H1f6/Hoxb1/Hspa1l/Hspa2/Hspa4l/Htr5a/Ide/Ift88/Il12rb2/Il13ra2/Ip6k1/Jam3/Kif2c/Ldhc/Lpin1/Map7/Mast2/Me…	0.347368
44	HALLMARK_PROTEIN_SECRETION	HALLMARK_PROTEIN_SECRETION	HALLMARK_PROTEIN_SECRETION	93	-0.249716	-0.886303	0.651822	0.740707	0.389846	5173	tags=40%, list=28%, signal=29%	320634/12725/70361/67804/13032/213827/66251/76332/74006/56041/15893/20844/16668/11774/11765/228960/11977/26951/100226/69162/66471/22365/69608/68581/108664/19334/67300/71770/17113/50797/99889/11487/19063/11303/107338/70349/11605	93	Ocrl/Clcn3/Lman1/Snx2/Ctsc/Arcn1/Arfgap3/Cog2/Dnm1l/Uso1/Ica1/Stam/Krt18/Ap3b1/Ap1g1/Stx16/Atp7a/Zw10/Stx12/Sec31a/Anp32e/Vps45/Sec24d/Tmed10/Atp6v1h/Rab22a/Cltc/Ap2b1/M6pr/Copb2/Arfip1/Adam10/Ppt1/Abca1/Gbf1/Copb1/Gla	37	Atp6v1h/Dst/Vamp4/Arfgef1/Pam/Vps4b/Stx7/Tspan8/Cd63/Mon2/Ykt6/Egfr/Ap2b1/Arf1/Cltc/Tom1l1/Gosr2/Tmx1/Tmed10/Galc/Ap3b1/Scamp1/Cln5/Krt18/Arfgap3/Mapk1/Ap2m1/Sod1/Dnm1l/Rab5a/Igf2r/Ap3s1/Snx2/Napg/Lman1/Gbf1/Sgms1/Stam/Snap23/Ergic3/Arfgef2/Rab22a/Stx16/Gnas/Rab14/Scamp3/Anp32e/Sec22b/Sec24d/Tpd52/Arfip1/Vps45/Atp1a1/Rab2a/Clta/Ppt1/Abca1/Stx12/Kif1b/Vamp3/Rer1/Uso1/Tmed2/Sec31a/Cav2/M6pr/Sspn/Be…	Ace/Acrbp/Acrv1/Actl7b/Adad1/Adam2/Adcyap1/Agfg1/Akap4/Alox15/Arl4a/Art3/Aurka/Braf/Bub1/Camk4/Ccna1/Ccnb2/Cct6b/Cdk1/Cdkn3/Cftr/Chfr/Chrm4/Clgn/Clpb/Clvs1/Cnih2/Coil/Crisp2/Csnk2a2/Cst8/Dbf4/Dcc/Ddx25/Ddx4/Dmc1/Dmrt1/Dnajb8/Dpep3/Elovl3/Ezh2/Gad1/Gapdhs/Gfi1/Gmcl1/Gpr182/Grm8/Gsg1/Gstm5/Hba-x/H1f6/Hoxb1/Hspa1l/Hspa2/Hspa4l/Htr5a/Ide/Ift88/Il12rb2/Il13ra2/Ip6k1/Jam3/Kif2c/Ldhc/Lpin1/Map7/Mast2/Me…	0.397849
45	HALLMARK_ANDROGEN_RESPONSE	HALLMARK_ANDROGEN_RESPONSE	HALLMARK_ANDROGEN_RESPONSE	92	-0.248595	-0.880991	0.671622	0.746246	0.392761	2820	tags=18%, list=15%, signal=16%	117167/71371/69608/17988/56436/107652/66884/22596/19341/13521/12445/16612/14782/53416/83397/12010/11504	92	Steap4/Arid5b/Sec24d/Ndrg1/Adrm1/Uap1/Appbp2/Xrcc5/Rab4a/Slc26a2/Ccnd3/Klk1/Gsr/Stk39/Akap12/B2m/Adamts1	17	Xrcc5/Acsl3/Elk4/Dbi/Uap1/Akap12/Map7/Sgk1/Arid5b/Appbp2/Krt19/Dnajb9/Actn1/Ptpn21/Akt1/Idi1/Ell2/Plpp1/Hmgcs1/Cdc14b/Iqgap2/Hmgcr/Ngly1/Zmiz1/Ncoa4/Tsc22d1/Ptk2b/Abcc4/Selenop/Lifr/Ank/H1f0/Xrcc6/Ndrg1/Slc38a2/Krt8/Adamts1/Tmprss2/Ccnd3/Ube2i/Fkbp5/Srf/Vapa/Myl12a/Srp19/Tnfaip8/Slc26a2/Lman1/Fads1/Rrp12/Itgav/B2m/Sord/Mertk/Adrm1/Stk39/Pmepa1/Zbtb10/Sec24d/Tpd52/Gnai3/Pdlim5/Ube2j1/Dhcr24/B4galt…	Ace/Acrbp/Acrv1/Actl7b/Adad1/Adam2/Adcyap1/Agfg1/Akap4/Alox15/Arl4a/Art3/Aurka/Braf/Bub1/Camk4/Ccna1/Ccnb2/Cct6b/Cdk1/Cdkn3/Cftr/Chfr/Chrm4/Clgn/Clpb/Clvs1/Cnih2/Coil/Crisp2/Csnk2a2/Cst8/Dbf4/Dcc/Ddx25/Ddx4/Dmc1/Dmrt1/Dnajb8/Dpep3/Elovl3/Ezh2/Gad1/Gapdhs/Gfi1/Gmcl1/Gpr182/Grm8/Gsg1/Gstm5/Hba-x/H1f6/Hoxb1/Hspa1l/Hspa2/Hspa4l/Htr5a/Ide/Ift88/Il12rb2/Il13ra2/Ip6k1/Jam3/Kif2c/Ldhc/Lpin1/Map7/Mast2/Me…	0.184783
46	HALLMARK_MYOGENESIS	HALLMARK_MYOGENESIS	HALLMARK_MYOGENESIS	151	0.200526	0.901833	0.745856	0.810713	0.426691	4258	tags=26%, list=23%, signal=21%	16651/21987/69253/13019/77090/16000/21345/18767/56188/110196/52250/12865/71994/13808/14613/11652/12955/17532/19245/14199/13845/20893/13143/20410/29817/19223/13346/14245/14081/12017/97064/20411/19645/22004/30948/107589/12372/13405/77559/13682	151	Sspn/Tpd52l1/Hspb2/Ctf1/Ocel1/Igf1/Tagln/Pkia/Fxyd1/Fdps/Reep1/Cox7a1/Cnn3/Eno3/Gja5/Akt2/Cryab/Mras/Ptp4a3/Fhl1/Ephb3/Bhlhe40/Dapk2/Sorbs3/Igfbp7/Ptgis/Des/Lpin1/Acsl1/Bag1/Wwtr1/Sorbs1/Rb1/Tpm2/Bin1/Mylk/Casq1/Dmd/Agl/Eif4a2	40	Des/Speg/Col6a3/Ppfia4/Casq1/Psen2/Cfd/Gadd45b/Igf1/Itga7/Lama2/Tpd52l1/Col6a2/Myl6b/Erbb3/Aebp1/Gpx3/Eno3/Myo1c/Col1a1/Myl4/Itgb4/Sphk1/Gaa/Smtn/Pgam2/Myl7/Camk2b/Igfbp3/Stc2/Sgcd/Sparc/Flii/Chrnb1/Hdac5/Cacng1/Fkbp1b/Lpin1/Ifrd1/Ckb/Mef2c/Fst/Tnnc1/Clu/Klf5/Myoz1/Ldb3/Sorbs3/Rb1/Ptp4a3/Pfkm/Myh9/Mapk12/Plxnb2/Ephb3/Eif4a2/Itgb5/Mylk/Sh3bgr/Adcy9/Myh11/Apod/App/Cdkn1a/Myom1/Tsc2/Svil/Dtna/Bin1/H…	Ace/Acrbp/Acrv1/Actl7b/Adad1/Adam2/Adcyap1/Agfg1/Akap4/Alox15/Arl4a/Art3/Aurka/Braf/Bub1/Camk4/Ccna1/Ccnb2/Cct6b/Cdk1/Cdkn3/Cftr/Chfr/Chrm4/Clgn/Clpb/Clvs1/Cnih2/Coil/Crisp2/Csnk2a2/Cst8/Dbf4/Dcc/Ddx25/Ddx4/Dmc1/Dmrt1/Dnajb8/Dpep3/Elovl3/Ezh2/Gad1/Gapdhs/Gfi1/Gmcl1/Gpr182/Grm8/Gsg1/Gstm5/Hba-x/H1f6/Hoxb1/Hspa1l/Hspa2/Hspa4l/Htr5a/Ide/Ift88/Il12rb2/Il13ra2/Ip6k1/Jam3/Kif2c/Ldhc/Lpin1/Map7/Mast2/Me…	0.264901
47	HALLMARK_E2F_TARGETS	HALLMARK_E2F_TARGETS	HALLMARK_E2F_TARGETS	189	0.183116	0.848713	0.880952	0.935185	0.492203	4012	tags=24%, list=21%, signal=19%	20135/12580/68219/67054/71777/66422/66197/17215/18972/110074/12576/11799/50927/18973/21877/66442/19139/67629/69639/16881/12447/15201/110033/56419/110052/22390/17121/114714/12190/51788/17220/103468/20425/78304/11637/72107/56150/72391/20877/12649/17768/68240/18538/69716/15366/17217	189	Rrm2/Cdkn2c/Nudt21/Paics/Ing3/Dctpp1/Cks2/Mcm3/Pold2/Dut/Cdkn1b/Birc5/Nasp/Pole/Tk1/Spc25/Prps1/Spc24/Exosc8/Lig1/Ccne1/Hells/Kif22/Diaph3/Dek/Wee1/Mxd3/Rad51c/Brca2/H2afz/Mcm7/Nup107/Shmt1/Naa38/Ak2/Dscc1/Mad2l1/Cdkn3/Aurkb/Chek1/Mthfd2/Rpa3/Pcna/Trip13/Hmmr/Mcm4	46	Cnot9/Ube2t/Mcm3/Prim2/Orc2/Mcm6/Lbr/Asf1a/Nap1l1/Cdk4/Timeless/Pan2/Cdk1/Tmpo/Nup107/Xpo1/Aurkb/Naa38/Trp53/Spag5/Ppm1d/Srsf1/Tubg1/Birc5/Pold2/Tbrg4/Hus1/Hmmr/Pttg1/Rad50/Shmt1/Rad51c/Luc7l3/Top2a/Psmc3ip/Brca1/Kif18b/Kpna2/Srsf2/Tk1/Smc6/Rrm2/Brms1l/Pnn/Eif2s1/Ubr7/Cks2/Nup153/Dek/Mxd3/Trip13/Cdkn3/Dlgap5/Diaph3/Rad1/Myc/Xrcc6/Espl1/Rad21/Dscc1/Atad2/Phf5a/Cenpm/Racgap1/Cbx5/Prkdc/Tfrc/Gspt1/M…	Ace/Acrbp/Acrv1/Actl7b/Adad1/Adam2/Adcyap1/Agfg1/Akap4/Alox15/Arl4a/Art3/Aurka/Braf/Bub1/Camk4/Ccna1/Ccnb2/Cct6b/Cdk1/Cdkn3/Cftr/Chfr/Chrm4/Clgn/Clpb/Clvs1/Cnih2/Coil/Crisp2/Csnk2a2/Cst8/Dbf4/Dcc/Ddx25/Ddx4/Dmc1/Dmrt1/Dnajb8/Dpep3/Elovl3/Ezh2/Gad1/Gapdhs/Gfi1/Gmcl1/Gpr182/Grm8/Gsg1/Gstm5/Hba-x/H1f6/Hoxb1/Hspa1l/Hspa2/Hspa4l/Htr5a/Ide/Ift88/Il12rb2/Il13ra2/Ip6k1/Jam3/Kif2c/Ldhc/Lpin1/Map7/Mast2/Me…	0.243386
48	HALLMARK_TGF_BETA_SIGNALING	HALLMARK_TGF_BETA_SIGNALING	HALLMARK_TGF_BETA_SIGNALING	51	-0.225417	-0.728208	0.897778	0.935185	0.492203	3943	tags=27%, list=21%, signal=22%	12387/15980/15903/17872/21803/107951/16477/21815/20482/94246/433759/21825/18787/12166	51	Ctnnb1/Ifngr2/Id3/Ppp1r15a/Tgfb1/Cdk9/Junb/Tgif1/Skil/Arid4b/Hdac1/Thbs1/Serpine1/Bmpr1a	14	Bmpr2/Sptbn1/Ppm1a/Id2/Ltbp2/Arid4b/Bmpr1a/Klf10/Ifngr2/Rab31/Tgif1/Apc/Smad7/Ppp1ca/Eng/Thbs1/Slc20a1/Bmp2/Fkbp1a/Id1/Cdk9/Acvr1/Pmepa1/Skil/Trim33/Bcar3/Ube2d3/Wwtr1/Map3k7/Tgfbr1/Id3/Hdac1/Ski/Ncor2/Serpine1/Smurf1/Hipk2/Tgfb1/Ppp1r15a/Tjp1/Furin/Cdkn1c/Cdh1/Fnta/Smad1/Junb/Rhoa/Ctnnb1/Smad3/Smad6/Xiap	Ace/Acrbp/Acrv1/Actl7b/Adad1/Adam2/Adcyap1/Agfg1/Akap4/Alox15/Arl4a/Art3/Aurka/Braf/Bub1/Camk4/Ccna1/Ccnb2/Cct6b/Cdk1/Cdkn3/Cftr/Chfr/Chrm4/Clgn/Clpb/Clvs1/Cnih2/Coil/Crisp2/Csnk2a2/Cst8/Dbf4/Dcc/Ddx25/Ddx4/Dmc1/Dmrt1/Dnajb8/Dpep3/Elovl3/Ezh2/Gad1/Gapdhs/Gfi1/Gmcl1/Gpr182/Grm8/Gsg1/Gstm5/Hba-x/H1f6/Hoxb1/Hspa1l/Hspa2/Hspa4l/Htr5a/Ide/Ift88/Il12rb2/Il13ra2/Ip6k1/Jam3/Kif2c/Ldhc/Lpin1/Map7/Mast2/Me…	0.27451
49	HALLMARK_UV_RESPONSE_DN	HALLMARK_UV_RESPONSE_DN	HALLMARK_UV_RESPONSE_DN	127	0.180013	0.788264	0.937778	0.956916	0.50364	3690	tags=24%, list=20%, signal=19%	21788/114713/231070/20975/11541/12576/23945/353187/18798/59125/13170/13866/56273/19211/236915/18028/57312/69219/18400/19088/12064/20893/20583/15901/27360/12040/11787/17295/216616/16011	127	Tfpi/Rasa2/Insig1/Synj2/Adora2b/Cdkn1b/Mgll/Nr1d2/Plcb4/Nek7/Dbp/Erbb2/Pex14/Pten/Arhgef9/Nfib/Mrps31/Ddah1/Slc22a18/Prkar2b/Bdnf/Bhlhe40/Snai2/Id1/Add3/Bckdhb/Apbb2/Met/Efemp1/Igfbp5	30	Cdc42bpa/Phf3/Fhl2/Col5a2/Igfbp5/Irs1/Atp2b4/Nek7/Lamc1/Rgs4/Akt3/Cited2/Fyn/Gja1/Atp2b1/Syne1/Efemp1/Adora2b/Pmp22/Col1a1/Spop/Erbb2/Fzd2/Itgb3/Prkca/Sipa1l1/Mta1/Prkar2b/Ptpn21/Fbln5/Cap2/Wdr37/Cdk13/Atxn1/Aggf1/Zmiz1/Sfmbt1/Nr1d2/Kcnma1/Bmpr1a/Dab2/Sdc2/Myc/Scn8a/Nipbl/Abcc1/Snai2/Dlg1/Dyrk1a/Kalrn/Runx1/Scaf8/Synj2/Mapk14/Ltbp1/Prkce/Dusp1/Ptprm/Pdgfrb/Smad7/Nr3c1/Vldlr/Pten/Add3/Grk5/Gcnt1/R…	Ace/Acrbp/Acrv1/Actl7b/Adad1/Adam2/Adcyap1/Agfg1/Akap4/Alox15/Arl4a/Art3/Aurka/Braf/Bub1/Camk4/Ccna1/Ccnb2/Cct6b/Cdk1/Cdkn3/Cftr/Chfr/Chrm4/Clgn/Clpb/Clvs1/Cnih2/Coil/Crisp2/Csnk2a2/Cst8/Dbf4/Dcc/Ddx25/Ddx4/Dmc1/Dmrt1/Dnajb8/Dpep3/Elovl3/Ezh2/Gad1/Gapdhs/Gfi1/Gmcl1/Gpr182/Grm8/Gsg1/Gstm5/Hba-x/H1f6/Hoxb1/Hspa1l/Hspa2/Hspa4l/Htr5a/Ide/Ift88/Il12rb2/Il13ra2/Ip6k1/Jam3/Kif2c/Ldhc/Lpin1/Map7/Mast2/Me…	0.23622
50	HALLMARK_SPERMATOGENESIS	HALLMARK_SPERMATOGENESIS	HALLMARK_SPERMATOGENESIS	84	-0.182078	-0.638149	0.982527	0.982527	0.517119	2476	tags=32%, list=13%, signal=28%	21821/17776/12235/231600/14056/17288/17761/17773/56324/23885/53885/22335/20480/22024/12794/15925/12442/74451/15512/53814/11546/11421/13206/109979/18415/67946/15463	84	Ift88/Mast2/Bub1/Chfr/Ezh2/Mep1b/Map7/Mtnr1a/Stam2/Gmcl1/Nphp1/Vdac3/Clpb/Crisp2/Cnih2/Ide/Ccnb2/Pgs1/Hspa2/Oaz3/Parp2/Ace/Ddx4/Art3/Hspa4l/Spata6/Agfg1	27	Agfg1/Nek2/Tsn/Map7/Sirt1/Cdk1/Pcsk4/Gpr182/Sept4/Ace/Pgs1/Nf2/Nefh/Zpbp/Cct6b/Pomc/Hspa2/Zc2hc1c/Zc3h14/Lpin1/Arl4a/Rad17/Ddx4/Cdkn3/Parp2/Ift88/Phf7/Rpl39l/Rfc4/Psmg1/Crisp2/Mep1b/Camk4/Slc12a2/Pias2/Elovl3/Cnih2/Tle4/Ide/Mllt10/Strbp/Stam2/Ncaph/Nphp1/Bub1/Aurka/Hspa4l/Mlf1/She/Gstm5/Oaz3/Spata6/Mtor/Slc2a5/Mast2/Kif2c/Tekt2/Art3/Chfr/Nos1/Dbf4/Gfi1/Pebp1/Cftr/Acrbp/Grm8/Braf/Ezh2/Il12rb2/Gmcl…	Ace/Acrbp/Acrv1/Actl7b/Adad1/Adam2/Adcyap1/Agfg1/Akap4/Alox15/Arl4a/Art3/Aurka/Braf/Bub1/Camk4/Ccna1/Ccnb2/Cct6b/Cdk1/Cdkn3/Cftr/Chfr/Chrm4/Clgn/Clpb/Clvs1/Cnih2/Coil/Crisp2/Csnk2a2/Cst8/Dbf4/Dcc/Ddx25/Ddx4/Dmc1/Dmrt1/Dnajb8/Dpep3/Elovl3/Ezh2/Gad1/Gapdhs/Gfi1/Gmcl1/Gpr182/Grm8/Gsg1/Gstm5/Hba-x/H1f6/Hoxb1/Hspa1l/Hspa2/Hspa4l/Htr5a/Ide/Ift88/Il12rb2/Il13ra2/Ip6k1/Jam3/Kif2c/Ldhc/Lpin1/Map7/Mast2/Me…	0.321429
