# Supplementary material for: Listeria monocytogenes infection rewires host metabolism with regulatory input from type I interferons
Source: PLoS Pathog. 2021 Jul 8;17(7):e1009697. doi: 10.1371/journal.ppat.1009697 (PMC8266069; doi:10.1371/journal.ppat.1009697)
Supplement: S6 Table — (XLSX) [file ppat.1009697.s012.xlsx]

## Sheet: Sheet1
OXPHOS genes					FA metabolism genes
Exclusively in Irf9-/-	Common in Irf9-/- and Ifnar1-/-	Exclusively in Ifnar1-/-			Exclusively in Irf9-/-	Common in Irf9-/- and Ifnar1-/-	Exclusively in Ifnar1-/-
Atp6v1g1	Ndufs8	Pdhb			Sms	Eno3	Pdhb
Mrps22	Slc25a4	Acadsb			Gapdhs	Lgals1	Hmgcs1
Htra2	Mpc1	Idh1			Blvra	Acsm3	Nsdhl
Polr2f	Idh3a	Atp5d			Uros	Car2	Hsd17b7
Atp6v0b	Slc25a3	Tomm70a			Cbr3	Ncaph2	Idh1
Grpel1	Mrpl34	Sucla2			G0s2	Cyp1a1	Aldh1a1
Cox17	Ndufab1	Acaa2			Car4	Cbr1	Hsdl2
Mrpl11	Atp5g1	Hccs			Cd1d1	Hao2	Idi1
Timm8b	Fxn	Hadhb			Maoa	Pts	Mif
Atp6v1f	Ndufa9	Atp1b1			Odc1	Aldh9a1	Me1
Mrps11	Ndufa8	Acaa1b			Ccdc58	Suclg1	Gabarapl1
Mrpl35	Uqcrc2	Por			Erp29	Acot2	Sucla2
Ndufs4	Ndufc1	Pdha1			Hpgd	Ech1	Rdh11
Tomm22	Atp6v1c1	Acadvl			Acadl	Bckdhb	Hccs
Ndufa3	Atp5h	Supv3l1			Fabp2	Hmgcl	Reep6
Cycs	Uqcrq	Isca1			Ostc	Sdhd	Acaa1b
Mrps15	Ndufs7	Aldh6a1			S100a10	H2afz	Ppara
Cox7a2	Timm13	Atp5a1				Acadm	Hsd17b11
Iscu	Ndufb7	Bax				Echs1	Pdha1
Mtrf1	Ndufv2	Hsd17b10				Gstz1	Cpox
Mrps12	Suclg1	Phyh				Gcdh	Acadvl
Timm10	Cox5b	Timm17a				Idh3g	Kmt5a
Nqo2	Acat1					Urod	Dhcr24
	Ndufb5					Sdhc	Cyp4a31
	Atp6v1e1					Auh	Adipor2
	Ndufb6					Eci2	Slc22a5
	Ndufa2					Alad	Aadat
	Ech1					Idh3b	Acsl4
	Timm50					Hibch	Ephx1
	Cox6a1					Acot8	Acsl1
	Sdhd					Cryz	D2hgdh
	Ndufb4					Eci1	Aldh3a2
	Ndufa7					Decr1	Cyp4a10
	Acadm					Ltc4s	Retsat
	Atp5e					Mgll	Elovl5
	Phb2					Gpd1	Acsl5
	Atp5j					Nthl1
	Echs1					Bphl
	Etfa					Mlycd
	Idh3g					Hadhb
	Uqcrb					Hadh
	Etfb					Pcbd1
	Mrpl15					Fabp1
	Slc25a20					Acads
	Cox4i1					Mcee
	Atp5l					Inmt
	Atp5o					Hsd17b10
	Uqcrfs1					Tdo2
	Mgst3					Acot3
	Ndufa1					Acaa2
	Cox7b
	Ndufb3
	Sdhc
	Cox6c
	Atp5c1
	Uqcr11
	Atp5g3
	Cox8a
	Ndufs6
	Uqcrh
	Slc25a11
	Atp5g2
	Ndufa5
	Ndufs2
	Ndufv1
	Ndufc2
	Cox6b1
	Atp5j2
	Ndufa4
	Bckdha
	Idh3b
	Cox7c
	Cox5a
	Ndufs1
	Timm9
	Cyc1
	Ndufs3
	Sdhb
	Uqcr10
	Mtx2
	Slc25a5
	Cox7a2l
	Atp5k
	Cyb5a
	Eci1
	Gpx4
	Decr1
	Fdx1
	Prdx3
	Atp5b
	Glud1
	Idh2
	Ndufa6
