# Supplementary material for: Listeria monocytogenes infection rewires host metabolism with regulatory input from type I interferons
Source: PLoS Pathog. 2021 Jul 8;17(7):e1009697. doi: 10.1371/journal.ppat.1009697 (PMC8266069; doi:10.1371/journal.ppat.1009697)
Supplement: S7 Table — (XLSX) [file ppat.1009697.s013.xlsx]

## Sheet: Sheet1
Primer Name	Sequence
Slc25a22_Forward	CCCCATCGACCTGGCTAAGA
Slc25a22_Reverse	TGCTGCTCCCCTATACATGCC
Cd36_Forward	GCCAGTCGGAGACATGCTTA
Cd36_Reverse	TGCCACGTCATCTGGGTTTT
Cox5b_Forward	TAGCAGCACAGAAGGGACTG
Cox5b_Reverse	CTTGTTGCTGATGGACGGGA
Atp5h_Forward	AATGAGACCTTCCACGCCAG
Atp5h_Reverse	GCACAGGAATCTTCAGGGCA
Suclg1_Forward	CACGGGTCTTACACAGCCTC
Suclg1_Reverse	ACTCCAAAGCCTGCTGACTG
Ndufb5_Forward	CGAAGACTGTCGCTCCTGT
Ndufb5_Reverse	GGGATCCCAGTCAACATAAGGT
Sdha_Forward	TGCGGCTTTCACTTCTCTGT
Sdha_Reverse	GAAAGGCCAAATGCAGCTCG
Acadl_Forward	AAACGTCTGGACTCCGGTTC
Acadl_Reverse	GTACCACCGTAGATCGGCTG
Cpt1a_Forward	GCAGCAGATGCAGCAGATCC
Cpt1a_Reverse	TCAGGATCCTCCTCTCTGTATCCC
Ifit3_Forward	CCTCGCAGCCCTGGAGTGTT
Ifit3_Reverse	TGCGTTGCCTCCCAAACCCC
Irf7_Forward	ATTTCGGTCGTAGGGATCTGG
Irf7_Reverse	GCACAGCGGAAGTTGGTCT
